# Supplementary material for: Penicillin skin testing in methicillin-sensitive staphylococcus aureus bacteremia: A cost-effectiveness analysis
Source: PLoS One. 2019 Jan 7;14(1):e0210271. doi: 10.1371/journal.pone.0210271 (PMC6322731; doi:10.1371/journal.pone.0210271)
Supplement: S1 File — (XLSX) [file pone.0210271.s001.xlsx]

## Sheet: MSSA_Inputs
MSSA Bacteremia Model Parameters
Name	Deterministic Model Parameters (Mean)	Probabilistic Model Parameters	Standard Error/Standard Deviation	Distribution	alpha	beta		Description	Source
Treatment Outcome Probabilities
MSSA_NoPST_Suc	0.778308	0.863773	0.0778308	Beta	21.3909	6.09295		MMSA Bacteremia not receiving PST treatment success	Blumenthal et al. CID. 2015;61(5):741-749.
MSSA_NoPST_Suc_NT	0.812	0.73594	0.0812	Beta	17.988	4.16471		MMSA Bacteremia not receiving PST treatment success and recieving no additional treatment	Blumenthal et al. CID. 2015;61(5):741-749.
MSSA_NoPST_Suc_Re	0.188	0.196966	0.0188	Beta	81.012	349.903		MMSA Bacteremia not receiving PST treatment success but being rehospitalized	Blumenthal et al. CID. 2015;61(5):741-749.
MSSA_NoPST_SucAdv	0.042692	0.0402898	0.0042692	Beta	95.6881	2145.67		MMSA Bacteremia not receiving PST treatment success with adverse event(s)	Blumenthal et al. CID. 2015;61(5):741-749.; Tice et al. CID. 2004;38(12):1651-1671.
MSSA_NoPST_SucAdv_NT	0.812	0.715202	0.0812	Beta	17.988	4.16471		MMSA Bacteremia not receiving PST treatment success with adverse events and receiving no additional treatment	Blumenthal et al. CID. 2015;61(5):741-749.; Tice et al. CID. 2004;38(12):1651-1671.
MSSA_NoPST_SucAdv_Re	0.188	0.147215	0.0188	Beta	81.012	349.903		MMSA Bacteremia not receiving PST treatment success with adverse events but being rehospitalized	Blumenthal et al. CID. 2015;61(5):741-749.; Tice et al. CID. 2004;38(12):1651-1671.
MSSA_NoPST_Fail	0.136308	0.16228	0.0136308	Beta	86.2329	546.4		MMSA Bacteremia not receiving PST treatment failure	Blumenthal et al. CID. 2015;61(5):741-749.
MSSA_NoPST_FailAdv	0.042692	0.0421143	0.0042692	Beta	95.6881	2145.67		MMSA Bacteremia not receiving PST treatment failure with adverse event	Blumenthal et al. CID. 2015;61(5):741-749.; Tice et al. CID. 2004;38(12):1651-1671.
MSSA_PST_PT	0.13762	0.127756	0.013762	Beta	86.1004	539.538		MMSA Bacteremia receiving PST positive test	Blumenthal et al. CID. 2015;61(5):741-749.; Salkind et al. JAMA. 2001;285(19):2498-2505.
MSSA_PST_PT_Suc	0.778308	0.691459	0.0778308	Beta	21.3909	6.09295		MMSA Bacteremia receiving PST positive test treatment success	Blumenthal et al. CID. 2015;61(5):741-749.; Salkind et al. JAMA. 2001;285(19):2498-2505.
MSSA_PST_PT_Suc_NT	0.812	0.717314	0.0812	Beta	17.988	4.16471		MMSA Bacteremia receiving PST positive test treatment success and recieving no additional treatment	Blumenthal et al. CID. 2015;61(5):741-749.; Salkind et al. JAMA. 2001;285(19):2498-2505.
MSSA_PST_PT_Suc_Re	0.188	0.184	0.0188	Beta	81.012	349.903		MMSA Bacteremia receiving PST positive test treatment success but being rehospitalized	Blumenthal et al. CID. 2015;61(5):741-749.; Salkind et al. JAMA. 2001;285(19):2498-2505.
MSSA_PST_PT_SucAdv	0.042692	0.0369278	0.0042692	Beta	95.6881	2145.67		MMSA Bacteremia receiving PST positive test treatment success with adverse event(s)	Blumenthal et al. CID. 2015;61(5):741-749.; Salkind et al. JAMA. 2001;285(19):2498-2505.; Tice et al. CID. 2004;38(12):1651-1671.
MSSA_PST_PT_SucAdv_NT	0.812	0.858727	0.0812	Beta	17.988	4.16471		MMSA Bacteremia receiving PST positive test treatment success with adverse events and receiving no additional treatment	Blumenthal et al. CID. 2015;61(5):741-749.; Salkind et al. JAMA. 2001;285(19):2498-2505.; Tice et al. CID. 2004;38(12):1651-1671.
MSSA_PST_PT_SucAdv_Re	0.188	0.195838	0.0188	Beta	81.012	349.903		MMSA Bacteremia receiving PST positive test treatment success with adverse events but being rehospitalized	Blumenthal et al. CID. 2015;61(5):741-749.; Salkind et al. JAMA. 2001;285(19):2498-2505.; Tice et al. CID. 2004;38(12):1651-1671.
MSSA_PST_PT_Fail	0.169692	0.20259	0.0169692	Beta	82.8611	405.442		MMSA Bacteremia receiving PST positive test treatment failure	Blumenthal et al. CID. 2015;61(5):741-749.; Salkind et al. JAMA. 2001;285(19):2498-2505.
MSSA_PST_PT_FailAdv	0.009308	0.00974258	0.0009308	Beta	99.0599	10543.4		MMSA Bacteremia receiving PST positive test treatment failure with adverse event	Blumenthal et al. CID. 2015;61(5):741-749.; Salkind et al. JAMA. 2001;285(19):2498-2505.; Tice et al. CID. 2004;38(12):1651-1671.
MSSA_PST_FPT	0.00238	0.00256207	0.000238	Beta	99.7596	41816		MMSA Bacteremia receiving PST false positive test	Blumenthal et al. CID. 2015;61(5):741-749.; Salkind et al. JAMA. 2001;285(19):2498-2505.
MSSA_PST_FPT_Suc	0.778308	0.798018	0.0778308	Beta	21.3909	6.09295		MMSA Bacteremia receiving PST false positive test treatment success	Blumenthal et al. CID. 2015;61(5):741-749.; Salkind et al. JAMA. 2001;285(19):2498-2505.
MSSA_PST_FPT_Suc_NT	0.812	0.744798	0.0812	Beta	17.988	4.16471		MMSA Bacteremia receiving PST false positive test treatment success and recieving no additional treatment	Blumenthal et al. CID. 2015;61(5):741-749.; Salkind et al. JAMA. 2001;285(19):2498-2505.
MSSA_PST_FPT_Suc_Re	0.188	0.214786	0.0188	Beta	81.012	349.903		MMSA Bacteremia receiving PST false positive test treatment success but being rehospitalized	Blumenthal et al. CID. 2015;61(5):741-749.; Salkind et al. JAMA. 2001;285(19):2498-2505.
MSSA_PST_FPT_SucAdv	0.042692	0.0439281	0.0042692	Beta	95.6881	2145.67		MMSA Bacteremia receiving PST false positive test treatment success with adverse event(s)	Blumenthal et al. CID. 2015;61(5):741-749.; Salkind et al. JAMA. 2001;285(19):2498-2505.; Tice et al. CID. 2004;38(12):1651-1671.
MSSA_PST_FPT_SucAdv_NT	0.812	0.873095	0.0812	Beta	17.988	4.16471		MMSA Bacteremia receiving PST false positive test treatment success with adverse events and receiving no additional treatment	Blumenthal et al. CID. 2015;61(5):741-749.; Salkind et al. JAMA. 2001;285(19):2498-2505.; Tice et al. CID. 2004;38(12):1651-1671.
MSSA_PST_FPT_SucAdv_Re	0.188	0.179824	0.0188	Beta	81.012	349.903		MMSA Bacteremia receiving PST false positive test treatment success with adverse events but being rehospitalized	Blumenthal et al. CID. 2015;61(5):741-749.; Salkind et al. JAMA. 2001;285(19):2498-2505.; Tice et al. CID. 2004;38(12):1651-1671.
MSSA_PST_FPT_Fail	0.169692	0.151495	0.0169692	Beta	82.8611	405.442		MMSA Bacteremia receiving PST false positive test treatment failure	Blumenthal et al. CID. 2015;61(5):741-749.; Salkind et al. JAMA. 2001;285(19):2498-2505.
MSSA_PST_FPT_FailAdv	0.009308	0.00880421	0.0009308	Beta	99.0599	10543.4		MMSA Bacteremia receiving PST false positive test treatment failure with adverse event	Blumenthal et al. CID. 2015;61(5):741-749.; Salkind et al. JAMA. 2001;285(19):2498-2505.; Tice et al. CID. 2004;38(12):1651-1671.
MSSA_PST_NT	0.8428	0.756639	0.08428	Beta	14.8772	2.77491		MMSA Bacteremia receiving PST negative test	Blumenthal et al. CID. 2015;61(5):741-749.; Salkind et al. JAMA. 2001;285(19):2498-2505.
MSSA_PST_NT_Suc	0.884358	0.949511	0.0884358	Beta	10.6798	1.39654		MMSA Bacteremia receiving PST negative test treatment success	Blumenthal et al. CID. 2015;61(5):741-749.; Salkind et al. JAMA. 2001;285(19):2498-2505.
MSSA_PST_NT_Suc_NT	0.909	0.94702	0.0909	Beta	8.191	0.820001		MMSA Bacteremia receiving PST negative test treatment success and recieving no additional treatment	Blumenthal et al. CID. 2015;61(5):741-749.; Salkind et al. JAMA. 2001;285(19):2498-2505.
MSSA_PST_NT_Suc_Re	0.091	0.0774584	0.0091	Beta	90.809	907.092		MMSA Bacteremia receiving PST negative test treatment success but being rehospitalized	Blumenthal et al. CID. 2015;61(5):741-749.; Salkind et al. JAMA. 2001;285(19):2498-2505.
MSSA_PST_NT_SucAdv	0.042642	0.0495987	0.0042642	Beta	95.6932	2148.41		MMSA Bacteremia receiving PST negative test treatment success with adverse event(s)	Blumenthal et al. CID. 2015;61(5):741-749.; Salkind et al. JAMA. 2001;285(19):2498-2505.; Tice et al. CID. 2004;38(12):1651-1671.
MSSA_PST_NT_SucAdv_NT	0.909	0.861388	0.0909	Beta	8.191	0.820001		MMSA Bacteremia receiving PST negative test treatment success with adverse events and receiving no additional treatment	Blumenthal et al. CID. 2015;61(5):741-749.; Salkind et al. JAMA. 2001;285(19):2498-2505.; Tice et al. CID. 2004;38(12):1651-1671.
MSSA_PST_NT_SucAdv_Re	0.091	0.0933071	0.0091	Beta	90.809	907.092		MMSA Bacteremia receiving PST negative test treatment success with adverse events but being rehospitalized	Blumenthal et al. CID. 2015;61(5):741-749.; Salkind et al. JAMA. 2001;285(19):2498-2505.; Tice et al. CID. 2004;38(12):1651-1671.
MSSA_PST_NT_Fail	0.069642	0.0729115	0.0069642	Beta	92.9662	1241.95		MMSA Bacteremia receiving PST negative test treatment failure	Blumenthal et al. CID. 2015;61(5):741-749.; Salkind et al. JAMA. 2001;285(19):2498-2505.
MSSA_PST_NT_FailAdv	0.003358	0.00310738	0.0003358	Beta	99.6608	29579		MMSA Bacteremia receiving PST negative test treatment failure with adverse event	Blumenthal et al. CID. 2015;61(5):741-749.; Salkind et al. JAMA. 2001;285(19):2498-2505.; Tice et al. CID. 2004;38(12):1651-1671.
MSSA_PST_FNT	0.0172	0.015944	0.00172	Beta	98.2628	5614.69		MMSA Bacteremia receiving PST false negative positive test	Blumenthal et al. CID. 2015;61(5):741-749.; Salkind et al. JAMA. 2001;285(19):2498-2505.
MSSA_PST_FNT_Suc	0.778308	0.835103	0.0778308	Beta	21.3909	6.09295		MMSA Bacteremia receiving PST false negative positive test treatment success	Blumenthal et al. CID. 2015;61(5):741-749.; Salkind et al. JAMA. 2001;285(19):2498-2505.
MSSA_PST_FNT_Suc_NT	0.812	0.868561	0.0812	Beta	17.988	4.16471		MMSA Bacteremia receiving PST false negativee test treatment success and recieving no additional treatment	Blumenthal et al. CID. 2015;61(5):741-749.; Salkind et al. JAMA. 2001;285(19):2498-2505.
MSSA_PST_FNT_Suc_Re	0.188	0.176718	0.0188	Beta	81.012	349.903		MMSA Bacteremia receiving PST false negative test treatment success but being rehospitalized	Blumenthal et al. CID. 2015;61(5):741-749.; Salkind et al. JAMA. 2001;285(19):2498-2505.
MSSA_PST_FNT_SucAdv	0.042692	0.0384991	0.0042692	Beta	95.6881	2145.67		MMSA Bacteremia receiving PST false negative test treatment success with adverse event(s)	Blumenthal et al. CID. 2015;61(5):741-749.; Salkind et al. JAMA. 2001;285(19):2498-2505.; Tice et al. CID. 2004;38(12):1651-1671.
MSSA_PST_FNT_SucAdv_NT	0.812	0.899701	0.0812	Beta	17.988	4.16471		MMSA Bacteremia receiving PST false negative test treatment success with adverse events and receiving no additional treatment	Blumenthal et al. CID. 2015;61(5):741-749.; Salkind et al. JAMA. 2001;285(19):2498-2505.; Tice et al. CID. 2004;38(12):1651-1671.
MSSA_PST_FNT_SucAdv_Re	0.188	0.199268	0.0188	Beta	81.012	349.903		MMSA Bacteremia receiving PST false negative test treatment success with adverse events but being rehospitalized	Blumenthal et al. CID. 2015;61(5):741-749.; Salkind et al. JAMA. 2001;285(19):2498-2505.; Tice et al. CID. 2004;38(12):1651-1671.
MSSA_PST_FNT_Fail	0.169692	0.147321	0.0169692	Beta	82.8611	405.442		MMSA Bacteremia receiving PST false negative test treatment failure	Blumenthal et al. CID. 2015;61(5):741-749.; Salkind et al. JAMA. 2001;285(19):2498-2505.
MSSA_PST_FNT_FailAdv	0.009308	0.008284	0.0009308	Beta	99.0599	10543.4		MMSA Bacteremia receiving PST false negative test treatment failure with adverse event	Blumenthal et al. CID. 2015;61(5):741-749.; Salkind et al. JAMA. 2001;285(19):2498-2505.; Tice et al. CID. 2004;38(12):1651-1671.
Transition State Probablities									Source
PSTPositive	0.14	0.109483		Beta	65	400		Probability of a Positive PST	Salkind et al. JAMA. 2001;285(19):2498-2505.
PSTFalsePositive	0.017	0.00564237		Beta	2	100		Probability of a False Positive PST	Salkind et al. JAMA. 2001;285(19):2498-2505.
PSTNegative	0.86	0.834186		Beta	400	75		Probability of a Negative PST	Salkind et al. JAMA. 2001;285(19):2498-2505.
PSTFalseNegative	0.02	0.0206377		Beta	3	100		Probabiliyt of a False Negative PST	Salkind et al. JAMA. 2001;285(19):2498-2505.
TreatmentSuccessWithPen	0.927	0.927874		Beta	84	5		Probability of initial treatment success with Cefazolin (other)	Blumenthal et al. CID. 2015;61(5):741-749.
TreatmentFailureWithPen	0.073	0.0203509		Beta	5	84		Probability of initial treatment failure resuliting in death with Cefazolin (other)	Blumenthal et al. CID. 2015;61(5):741-749.
TreatmentSuccessWithOther	0.821	0.887482		Beta	198	38		Probability of initial treatment success with Vancomycin	Blumenthal et al. CID. 2015;61(5):741-749.
TreatmentFailureWithOther	0.179	0.153659		Beta	38	198		Probability of initial treatment failure resuliting in death with Vancomycin	Blumenthal et al. CID. 2015;61(5):741-749.
AdverseEventwithPen	0.046	0.037576		Beta	32	781		Probability of Adverse Effect with Cefazolin (other)	Tice et al. CID. 2004;38(12):1651-1671.
AdverseEventwithOther	0.052	0.046819		Beta	144	2881		Probability of Adverse Effect with Vancomycin	Tice et al. CID. 2004;38(12):1651-1671.
NoMoreTreatmentNeededwithPen	0.909	0.884825		Beta	44	4		MSSA Non- Reccurence after Cefazolin (other) treatment	Blumenthal et al. CID. 2015;61(5):741-749.
RehospitlizationwithPen	0.091	0.0648067		Beta	4	44		MSSA Reccurence after Cefazolin (other) treatment	Blumenthal et al. CID. 2015;61(5):741-749.
NoMoreTreatmentNeededwithOther	0.812	0.86116		Beta	85	16		MSSA Non- Reccurence after Vancomycin treatment	Blumenthal et al. CID. 2015;61(5):741-749.
RehospitlizationOther	0.188	0.212031		Beta	16	85		MSSA Reccurence after Vancomycin treatment	Blumenthal et al. CID. 2015;61(5):741-749.
Costs									Source
cPST	300	303.811	60	Gamma	25	12		Cost of Penicillin Skin Test Proceedure ($150 for kit; $150 labor/ancillary supplies)	Narayanan et al. Annals of Pharmacotherapy. 2017;51(6):504-510; Pre-Pen purchasing information ALK, Inc.
cINP_ABX_PA	500	616.056	100	Gamma	25	20		Cost of inpatient antibiotic treatment with PCN allergy label (Estimated off of a back-calculation of "cost savings" reported)	Jones and Bland. AJHP. 2017;74(4):232-237 /// King et al. 2016. Ann Allergy Asthma Immunol.2016;117:67-71.
cINP_ABX_noPA	200	211.06	40	Gamma	25	8		Cost of inpatient antibiotic treatment with no PCN allergy	Jones and Bland. AJHP. 2017;74(4):232-237 /// King et al. 2016. Ann Allergy Asthma Immunol.2016;117:67-71.
cOUT_ABX_PA	53	46.3813	10.6	Gamma	25	2.12		Cost of outpatient antibiotic treatment with PCN allergy label (Sade costs inflated to 2017 costs from $43 to $53)	Sade et al. Clin Exp Allergy. 2003;33:501-6. /// Macy. JACI. 1998;102(2):281-5.
cOUT_ABX_noPA	38	50.5989	7.6	Gamma	25	1.52		Cost of outpatient antibiotic treatment with no PCN allergy (Sade costs inflated to 2017 costs from $31 to $38)	Sade et al. Clin Exp Allergy. 2003;33:501-6. /// Macy. JACI. 1998;102(2):281-5.
cINP_MD	7466	10131.8	1493.2	Gamma	25	298.64		Medical costs related to initial admission MSSA Admission (Removed ABX cost and inflated to 2017)	Filice et al. Infection Control and Hospital Epidemiology 2010;31(4):365
cOUT_MD	3385	3184.96	677	Gamma	25	135.4		Outpatient costs related to initial admission with no PCN allergy (Removed ABX costs)	Filice et al. Infection Control and Hospital Epidemiology 2010;31(4):365
cReadmission_PA	11351	12813.2	2270.2	Gamma	25	454.04		Cost of rehospitilization (percentage and cost of success and failure calculated)	Filice et al. Infection Control and Hospital Epidemiology 2010;31(4):365
cReadmission_noPA	11051	12080.3	2210.2	Gamma	25	442.04		Cost of rehospitilization (percentage and cost of success and failure calculated)	Filice et al. Infection Control and Hospital Epidemiology 2010;31(4):365
cADE	7947	7784.58	1589.4	Gamma	25	317.88		Cost of an adverse even to treatment	Slover et al. J of Arthroplasty. 2015;30:543-6; Flabbee et al. Allergy. 2008;63:360-5.
Utilities									Source
u1year_noADE	0.8	0.706873	0.08	Beta	19.2	4.8		QALY for 1 year post-septic episode with no other issues	McComb and Collins. Pharmacotherapy. 2014;34(6):537-544	.
du_Readmission	0.008	0.00806436	0.0008	Beta	99.192	12299.8		Disutility for a readmission within 1 year	Bennett JE et al. Arch Pediatr Adolesc Medi. 2000;154:43-48.; Shiragami et al. Infect Dis Ther. 2015;4:93-112. § Ghatnekar O, Bondesson A, Persson U, Eriksson T. BMJ Open. 2013;3:e001563
du_ADE	0.01	0.00977476	0.001	Beta	98.99	9800.01		Disutility for any adverse event to treatment	Kamiya H et al. Vaccine. 2016;34:1832-38.; Lee et al. Health and Quality of Life Outcomes. 2005;3:17.
uDeath	0	0		Uniform				QALY for death	Standard

## Sheet: MSSA_Deterministic
													Path	Path Probability	Path Cost	Path QALY	Cost ICER	QALY ICER
									No Treatment
									0.812				1	0.0869739	11704	0.8	1017.94	0.0695791			Deterministic Model				Incremental (PST - No PST)
							Treatment Success														Treatment	Avg Cost Per Person	Avg QALY Per Person	Cost/QALY	Cost	QALY
							0.778308														PST	12559.2	0.729655	17212.5	-659.983	0.0745169
									Rehospitilization												No PST	13219.1	0.655138	20177.6
									0.188				2	0.0201368	23055	0.792	464.254	0.0159484
									No Treatment
							Treatment Success		0.812				3	0.00477072	19651	0.79	93.7495	0.00376887
							w/ AE
							0.042692
									Rehospitilization
					Postiive Test				0.188				4	0.00110455	31002	0.798	34.2433	0.000881432
					0.13762
							Treatment Failure
							0.169692						5	0.023353	8266	0	193.036	0
							Treatment Failure w/ Adverse Event
							0.009308						6	0.00128097	16213	0	20.7683	0
									No Treatment
									0.812				7	0.00150413	11704	0.8	17.6043	0.0012033
							Treatment Success
							0.778308
									Rehospitilization
									0.188				8	0.000348246	23055	0.792	8.02881	0.000275811
									No Treatment
							Treatment Success		0.812				9	8.25049e-05	19651	0.79	1.6213	6.51788e-05
							w/ AE
							0.042692
									Rehospitilization
					False Pos Test				0.188				10	1.91021e-05	31002	0.782	0.592204	1.49378e-05
					0.00238
							Treatment Failure
							0.169692						11	0.000403867	8266	0	3.33836	0
							Treatment Failure w/ Adverse Event
							0.009308						12	2.2153e-05	16213	0	0.359167	0
									No Treatment
									0.909				13	0.677511	11389	0.8	7716.18	0.542009
							Treatment Success
							0.884358
									Rehospitilization
									0.091				14	0.0678257	22440	0.792	1522.01	0.0537179
									No Treatment
							Treatment Success		0.909				15	0.0326683	19336	0.79	631.673	0.0258079
							w/ AE
							0.042642
									Rehospitilization
					Negative Test				0.091				16	0.00327042	30387	0.782	99.3782	0.00255747
					0.8428
							Treatment Failure
							0.069642						17	0.0586943	7966	0	467.559	0
							Treatment Failure w/ Adverse Event
							0.003358						18	0.00283012	15913	0	45.0357	0
									No Treatment
									0.812				19	0.0108702	11389	0.8	123.8	0.00869613
							Treatment Success
							0.778308
									Rehospitilization
									0.188				20	0.00251674	22440	0.792	56.4756	0.00199326
									No Treatment
							Treatment Success		0.812				21	0.000596254	19336	0.79	11.5292	0.00047104
							w/ AE
							0.042692
									Rehospitilization
					False Neg Test				0.188				22	0.000138049	30387	0.782	4.19489	0.000107954
					0.0172
							Treatment Failure
							0.169692						23	0.0029187	7966	0	23.2504	0
							Treatment Failure w/ Adverse Event
							0.009308						24	0.000160098	15913	0	2.54763	0
													CHECK	1		SUM	12559.2	0.727098
											PST
											No PST
								No Treatment
								0.812					33	0.631986	11404	0.8	7207.17	0.505589
					Treatment Success
					0.778308
								Rehospitilization
								0.188					35	0.146322	22755	0.792	3329.55	0.115887
								No Treatment
					Treatment Success			0.812					36	0.0346659	19351	0.79	670.82	0.0273861
					w/ Adverse Event
					0.042692
								Rehospitilization
								0.188					38	0.0080261	30702	0.782	246.417	0.00627641
					Treatment Failure
					0.136308								39	0.136308	7966	0	1085.83	0
					Treatment Failure w/ Adverse Event
					0.042692								40	0.042692	15913	0	679.358	0
													CHECK	1		SUM	13219.1	0.655138

## Sheet: MSSA_Probabilistic
													Path	Path Probability	Path Cost	Path QALY	Cost ICER	QALY ICER
									No Treatment
									0.717314				1	0.0633661	14283	0.706873	905.056	0.0447918			Probabilistic Model				Incremental (PST - No PST)
							Treatment Success														Treatment	Avg Cost Per Person	Avg QALY Per Person	Cost/QALY	Cost	QALY
							0.691459														PST	14382.9	0.618567	23252.1	-2418.53	0.0261531
									Rehospitilization												No PST	16801.5	0.592413	28361.1
									0.184				2	0.0162542	27096.1	0.698809	440.425	0.0113586
									No Treatment
							Treatment Success		0.858727				3	0.00405126	22067.5	0.697098	89.4014	0.00282413
							w/ AE
							0.0369278
									Rehospitilization
					Postiive Test				0.195838				4	0.000923914	34834.3	0.705163	32.1839	0.000651509
					0.127756
							Treatment Failure
							0.20259						5	0.0258821	11051.6	0	286.039	0
							Treatment Failure w/ Adverse Event
							0.00974258						6	0.00124467	18836.2	0	23.4449	0
									No Treatment
									0.744798				7	0.0015228	14236.6	0.706873	21.6795	0.00107643
							Treatment Success
							0.798018
									Rehospitilization
									0.214786				8	0.000439146	27049.7	0.698809	11.8788	0.000306879
									No Treatment
							Treatment Success		0.873095				9	9.82643e-05	22021.2	0.697098	2.16389	6.84999e-05
							w/ AE
							0.0439281
									Rehospitilization
					False Pos Test				0.179824				10	2.02387e-05	34834.3	0.689034	0.705001	1.39451e-05
					0.00256207
							Treatment Failure
							0.151495						11	0.00038814	11051.6	0	4.28958	0
							Treatment Failure w/ Adverse Event
							0.00880421						12	2.2557e-05	18836.2	0	0.424889	0
									No Treatment
									0.94702				13	0.680374	13831.6	0.706873	9410.66	0.480938
							Treatment Success
							0.949511
									Rehospitilization
									0.0774584				14	0.055649	25911.9	0.698809	1441.97	0.038888
									No Treatment
							Treatment Success		0.861388				15	0.0323265	21616.2	0.697098	698.774	0.0225347
							w/ AE
							0.0495987
									Rehospitilization
					Negative Test				0.0933071				16	0.00350166	33696.5	0.689034	117.994	0.00241276
					0.756639
							Treatment Failure
							0.0729115						17	0.0551677	10646.6	0	587.35	0
							Treatment Failure w/ Adverse Event
							0.00310738						18	0.00235116	18431.2	0	43.3348	0
									No Treatment
									0.868561				19	0.0115648	13882.2	0.706873	160.545	0.00817485
							Treatment Success
							0.835103
									Rehospitilization
									0.176718				20	0.00235299	25962.5	0.698809	61.0894	0.00164429
									No Treatment
							Treatment Success		0.899701				21	0.000552263	21666.8	0.697098	11.9658	0.000384982
							w/ AE
							0.0384991
									Rehospitilization
					False Neg Test				0.199268				22	0.000122317	33747.1	0.689034	4.12784	8.42804e-05
					0.015944
							Treatment Failure
							0.147321						23	0.00234889	10646.6	0	25.0078	0
							Treatment Failure w/ Adverse Event
							0.008284						24	0.00013208	18431.2	0	2.4344	0
													CHECK	0.960657		SUM	14382.9	0.616154
											PST
											No PST
								No Treatment
								0.73594					33	0.635685	13979.2	0.706873	8886.33	0.449348
					Treatment Success
					0.863773
								Rehospitilization
								0.196966					35	0.170134	26792.3	0.698809	4558.28	0.118891
								No Treatment
					Treatment Success			0.715202					36	0.0288153	21763.7	0.697098	627.13	0.0200871
					w/ Adverse Event
					0.0402898
								Rehospitilization
								0.147215					38	0.00593127	34576.9	0.689034	205.085	0.00408685
					Treatment Failure
					0.16228								39	0.16228	10747.8	0	1744.16	0
					Treatment Failure w/ Adverse Event
					0.0421143								40	0.0421143	18532.4	0	780.479	0
													CHECK	1.04496		SUM	16801.5	0.592413

## Sheet: Sim on 5-13-2018
Date Executed:		43233
		Probabilistic Simulation Calculations							Net Benefit Calculations			CEAC Calculations
									WTP	50000
		No PST		PST		Incremental
		Costs	QALYs	Costs	QALYs	Costs	QALYs		NMB	NHB			WTP Thresholds
Simulation
Cycle		10094.9	0.410094	9660.81	0.472682	-434.053	0.0625879						0	100	200	300	400	500	600	700	800	900	1000	2000	3000	4000	5000	6000	7000	8000	9000	10000	11000	12000	13000	14000	15000	16000	17000	18000	19000	20000	21000	22000	23000	24000	25000	26000	27000
1		13291.9	0.719049	12505.7	0.755446	-786.25	0.0363971		2606.11	0.0521221			1	1	1	1	1	1	1	1	1	1	1	1	1	1	1	1	1	1	1	1	1	1	1	1	1	1	1	1	1	1	1	1	1	1	1	1	1
2		12657.4	0.527205	10343.6	0.488865	-2313.83	-0.0383395		396.858	0.00793717			1	1	1	1	1	1	1	1	1	1	1	1	1	1	1	1	1	1	1	1	1	1	1	1	1	1	1	1	1	1	1	1	1	1	1	1	1
3		13327.1	0.545559	14098.1	0.666481	770.958	0.120922		5275.14	0.105503			0	0	0	0	0	0	0	0	0	0	0	0	0	0	0	0	1	1	1	1	1	1	1	1	1	1	1	1	1	1	1	1	1	1	1	1	1
4		14168.5	0.661627	10290.3	0.507432	-3878.14	-0.154195		-3831.63	-0.0766326			1	1	1	1	1	1	1	1	1	1	1	1	1	1	1	1	1	1	1	1	1	1	1	1	1	1	1	1	1	1	1	1	1	1	1	0	0
5		10247.3	0.472592	10680.1	0.657027	432.808	0.184436		8788.98	0.17578			0	0	0	0	0	0	0	0	0	0	0	0	1	1	1	1	1	1	1	1	1	1	1	1	1	1	1	1	1	1	1	1	1	1	1	1	1
6		9176.3	0.617323	10720.7	0.914951	1544.38	0.297628		13337	0.26674			0	0	0	0	0	0	0	0	0	0	0	0	0	0	0	1	1	1	1	1	1	1	1	1	1	1	1	1	1	1	1	1	1	1	1	1	1
7		14601.5	0.839042	14150	0.973433	-451.477	0.13439		7171	0.14342			1	1	1	1	1	1	1	1	1	1	1	1	1	1	1	1	1	1	1	1	1	1	1	1	1	1	1	1	1	1	1	1	1	1	1	1	1
8		16501.1	0.740491	13875.9	0.650772	-2625.2	-0.0897188		-1860.74	-0.0372148			1	1	1	1	1	1	1	1	1	1	1	1	1	1	1	1	1	1	1	1	1	1	1	1	1	1	1	1	1	1	1	1	1	1	1	1	1
9		12742.8	0.602171	11120.9	0.605714	-1621.95	0.00354294		1799.1	0.035982			1	1	1	1	1	1	1	1	1	1	1	1	1	1	1	1	1	1	1	1	1	1	1	1	1	1	1	1	1	1	1	1	1	1	1	1	1
10		16347.1	0.80096	14908.1	0.886409	-1439	0.0854487		5711.43	0.114229			1	1	1	1	1	1	1	1	1	1	1	1	1	1	1	1	1	1	1	1	1	1	1	1	1	1	1	1	1	1	1	1	1	1	1	1	1
11		14091.3	0.623146	11409.7	0.545951	-2681.61	-0.0771951		-1178.14	-0.0235629			1	1	1	1	1	1	1	1	1	1	1	1	1	1	1	1	1	1	1	1	1	1	1	1	1	1	1	1	1	1	1	1	1	1	1	1	1
12		15016.9	0.608669	15958.8	0.730556	941.885	0.121887		5152.45	0.103049			0	0	0	0	0	0	0	0	0	0	0	0	0	0	0	0	0	1	1	1	1	1	1	1	1	1	1	1	1	1	1	1	1	1	1	1	1
13		13190.1	0.707548	11826	0.756576	-1364.12	0.0490281		3815.52	0.0763104			1	1	1	1	1	1	1	1	1	1	1	1	1	1	1	1	1	1	1	1	1	1	1	1	1	1	1	1	1	1	1	1	1	1	1	1	1
14		13512.5	0.641426	10955	0.605476	-2557.49	-0.0359499		759.998	0.0152			1	1	1	1	1	1	1	1	1	1	1	1	1	1	1	1	1	1	1	1	1	1	1	1	1	1	1	1	1	1	1	1	1	1	1	1	1
15		13528.3	0.71835	16045.7	0.964171	2517.41	0.245821		9773.66	0.195473			0	0	0	0	0	0	0	0	0	0	0	0	0	0	0	0	0	0	0	0	1	1	1	1	1	1	1	1	1	1	1	1	1	1	1	1	1
16		13081.9	0.819943	13314.2	0.975909	232.255	0.155966		7566.06	0.151321			0	0	0	0	0	0	0	0	0	0	0	1	1	1	1	1	1	1	1	1	1	1	1	1	1	1	1	1	1	1	1	1	1	1	1	1	1
17		14694.6	0.623881	12826.2	0.676011	-1868.43	0.0521306		4474.96	0.0894992			1	1	1	1	1	1	1	1	1	1	1	1	1	1	1	1	1	1	1	1	1	1	1	1	1	1	1	1	1	1	1	1	1	1	1	1	1
18		12563.3	0.54594	14931.5	0.778462	2368.22	0.232522		9257.86	0.185157			0	0	0	0	0	0	0	0	0	0	0	0	0	0	0	0	0	0	0	0	1	1	1	1	1	1	1	1	1	1	1	1	1	1	1	1	1
19		14326.8	0.559535	11488.7	0.473338	-2838.09	-0.0861971		-1471.76	-0.0294352			1	1	1	1	1	1	1	1	1	1	1	1	1	1	1	1	1	1	1	1	1	1	1	1	1	1	1	1	1	1	1	1	1	1	1	1	1
20		14734.1	0.810562	14715.2	0.941089	-18.9469	0.130528		6545.33	0.130907			1	1	1	1	1	1	1	1	1	1	1	1	1	1	1	1	1	1	1	1	1	1	1	1	1	1	1	1	1	1	1	1	1	1	1	1	1
21		12172.9	0.645613	11211.6	0.744017	-961.22	0.0984044		5881.44	0.117629			1	1	1	1	1	1	1	1	1	1	1	1	1	1	1	1	1	1	1	1	1	1	1	1	1	1	1	1	1	1	1	1	1	1	1	1	1
22		12554.5	0.708391	13135.1	0.861694	580.541	0.153303		7084.62	0.141692			0	0	0	0	0	0	0	0	0	0	0	0	0	1	1	1	1	1	1	1	1	1	1	1	1	1	1	1	1	1	1	1	1	1	1	1	1
23		15806.5	0.638732	15555	0.689442	-251.49	0.0507103		2787.01	0.0557401			1	1	1	1	1	1	1	1	1	1	1	1	1	1	1	1	1	1	1	1	1	1	1	1	1	1	1	1	1	1	1	1	1	1	1	1	1
24		10880.5	0.435969	13686	0.69394	2805.49	0.257972		10093.1	0.201862			0	0	0	0	0	0	0	0	0	0	0	0	0	0	0	0	0	0	0	0	1	1	1	1	1	1	1	1	1	1	1	1	1	1	1	1	1
25		12092.9	0.687458	11917.9	0.778709	-174.996	0.0912511		4737.55	0.0947511			1	1	1	1	1	1	1	1	1	1	1	1	1	1	1	1	1	1	1	1	1	1	1	1	1	1	1	1	1	1	1	1	1	1	1	1	1
26		13647.6	0.610697	13856.7	0.747534	209.078	0.136837		6632.78	0.132656			0	0	0	0	0	0	0	0	0	0	0	1	1	1	1	1	1	1	1	1	1	1	1	1	1	1	1	1	1	1	1	1	1	1	1	1	1
27		15655.4	0.689174	14390.1	0.696639	-1265.28	0.00746496		1638.53	0.0327705			1	1	1	1	1	1	1	1	1	1	1	1	1	1	1	1	1	1	1	1	1	1	1	1	1	1	1	1	1	1	1	1	1	1	1	1	1
28		16379.5	0.797249	16182.2	0.883192	-197.306	0.085943		4494.46	0.0898892			1	1	1	1	1	1	1	1	1	1	1	1	1	1	1	1	1	1	1	1	1	1	1	1	1	1	1	1	1	1	1	1	1	1	1	1	1
29		12187.6	0.625901	12407.9	0.745712	220.31	0.119811		5770.23	0.115405			0	0	0	0	0	0	0	0	0	0	0	1	1	1	1	1	1	1	1	1	1	1	1	1	1	1	1	1	1	1	1	1	1	1	1	1	1
30		13901.1	0.790687	10618.3	0.706017	-3282.77	-0.0846699		-950.726	-0.0190145			1	1	1	1	1	1	1	1	1	1	1	1	1	1	1	1	1	1	1	1	1	1	1	1	1	1	1	1	1	1	1	1	1	1	1	1	1
31		11236.7	0.721441	8890.15	0.62376	-2346.53	-0.0976805		-2537.5	-0.05075			1	1	1	1	1	1	1	1	1	1	1	1	1	1	1	1	1	1	1	1	1	1	1	1	1	1	1	1	1	1	1	1	1	1	0	0	0
32		11630.4	0.672252	11408.1	0.744481	-222.255	0.0722282		3833.67	0.0766733			1	1	1	1	1	1	1	1	1	1	1	1	1	1	1	1	1	1	1	1	1	1	1	1	1	1	1	1	1	1	1	1	1	1	1	1	1
33		18159.4	0.765127	12341	0.610983	-5818.39	-0.154145		-1888.84	-0.0377768			1	1	1	1	1	1	1	1	1	1	1	1	1	1	1	1	1	1	1	1	1	1	1	1	1	1	1	1	1	1	1	1	1	1	1	1	1
34		13576.6	0.559949	10575	0.479633	-3001.64	-0.0803155		-1014.14	-0.0202827			1	1	1	1	1	1	1	1	1	1	1	1	1	1	1	1	1	1	1	1	1	1	1	1	1	1	1	1	1	1	1	1	1	1	1	1	1
35		11041.8	0.555379	11232.1	0.680085	190.304	0.124705		6044.97	0.120899			0	0	0	0	0	0	0	0	0	0	0	1	1	1	1	1	1	1	1	1	1	1	1	1	1	1	1	1	1	1	1	1	1	1	1	1	1
36		9612.87	0.54311	11501.6	0.767312	1888.75	0.224202		9321.34	0.186427			0	0	0	0	0	0	0	0	0	0	0	0	0	0	0	0	0	0	1	1	1	1	1	1	1	1	1	1	1	1	1	1	1	1	1	1	1
37		10363.9	0.663902	7644.35	0.600828	-2719.57	-0.0630746		-434.162	-0.00868324			1	1	1	1	1	1	1	1	1	1	1	1	1	1	1	1	1	1	1	1	1	1	1	1	1	1	1	1	1	1	1	1	1	1	1	1	1
38		15834.5	0.763541	12515.9	0.722702	-3318.6	-0.0408391		1276.64	0.0255328			1	1	1	1	1	1	1	1	1	1	1	1	1	1	1	1	1	1	1	1	1	1	1	1	1	1	1	1	1	1	1	1	1	1	1	1	1
39		14133.1	0.682656	13256.5	0.753253	-876.561	0.0705961		4406.36	0.0881273			1	1	1	1	1	1	1	1	1	1	1	1	1	1	1	1	1	1	1	1	1	1	1	1	1	1	1	1	1	1	1	1	1	1	1	1	1
40		14841.8	0.725898	14920.3	0.910992	78.4568	0.185094		9176.22	0.183524			0	0	0	0	0	1	1	1	1	1	1	1	1	1	1	1	1	1	1	1	1	1	1	1	1	1	1	1	1	1	1	1	1	1	1	1	1
41		9449.84	0.577924	9880.64	0.770572	430.796	0.192648		9201.6	0.184032			0	0	0	0	0	0	0	0	0	0	0	0	1	1	1	1	1	1	1	1	1	1	1	1	1	1	1	1	1	1	1	1	1	1	1	1	1
42		13928.5	0.630746	14789.4	0.862306	860.833	0.23156		10717.1	0.214343			0	0	0	0	0	0	0	0	0	0	0	0	0	1	1	1	1	1	1	1	1	1	1	1	1	1	1	1	1	1	1	1	1	1	1	1	1
43		13204.2	0.653106	14729.3	0.840525	1525.18	0.187419		7845.77	0.156915			0	0	0	0	0	0	0	0	0	0	0	0	0	0	0	0	0	0	1	1	1	1	1	1	1	1	1	1	1	1	1	1	1	1	1	1	1
44		8816.11	0.678973	9190.62	0.819563	374.508	0.14059		6655	0.1331			0	0	0	0	0	0	0	0	0	0	0	0	1	1	1	1	1	1	1	1	1	1	1	1	1	1	1	1	1	1	1	1	1	1	1	1	1
45		14314.1	0.664559	13522.4	0.731114	-791.737	0.0665547		4119.47	0.0823894			1	1	1	1	1	1	1	1	1	1	1	1	1	1	1	1	1	1	1	1	1	1	1	1	1	1	1	1	1	1	1	1	1	1	1	1	1
46		13275.2	0.648222	9000.98	0.522467	-4274.27	-0.125755		-2013.46	-0.0402692			1	1	1	1	1	1	1	1	1	1	1	1	1	1	1	1	1	1	1	1	1	1	1	1	1	1	1	1	1	1	1	1	1	1	1	1	1
47		14607.2	0.611076	11883	0.562513	-2724.19	-0.0485637		296.004	0.00592008			1	1	1	1	1	1	1	1	1	1	1	1	1	1	1	1	1	1	1	1	1	1	1	1	1	1	1	1	1	1	1	1	1	1	1	1	1
48		11481.7	0.617485	9999.09	0.698118	-1482.61	0.0806329		5514.26	0.110285			1	1	1	1	1	1	1	1	1	1	1	1	1	1	1	1	1	1	1	1	1	1	1	1	1	1	1	1	1	1	1	1	1	1	1	1	1
49		12647	0.759973	12674.9	0.883877	27.9166	0.123904		6167.29	0.123346			0	0	0	1	1	1	1	1	1	1	1	1	1	1	1	1	1	1	1	1	1	1	1	1	1	1	1	1	1	1	1	1	1	1	1	1	1
50		12535.6	0.827131	11618.6	0.920658	-916.926	0.0935263		5593.24	0.111865			1	1	1	1	1	1	1	1	1	1	1	1	1	1	1	1	1	1	1	1	1	1	1	1	1	1	1	1	1	1	1	1	1	1	1	1	1
51		11182.6	0.725129	10102.5	0.739127	-1080.05	0.0139978		1779.94	0.0355987			1	1	1	1	1	1	1	1	1	1	1	1	1	1	1	1	1	1	1	1	1	1	1	1	1	1	1	1	1	1	1	1	1	1	1	1	1
52		15976.5	0.594666	12988.5	0.56943	-2988.04	-0.0252361		1726.23	0.0345246			1	1	1	1	1	1	1	1	1	1	1	1	1	1	1	1	1	1	1	1	1	1	1	1	1	1	1	1	1	1	1	1	1	1	1	1	1
53		16018.4	0.644147	17110.8	0.847877	1092.39	0.20373		9094.1	0.181882			0	0	0	0	0	0	0	0	0	0	0	0	0	0	0	1	1	1	1	1	1	1	1	1	1	1	1	1	1	1	1	1	1	1	1	1	1
54		17645.9	0.656871	16519.6	0.697285	-1126.31	0.0404142		3147.02	0.0629404			1	1	1	1	1	1	1	1	1	1	1	1	1	1	1	1	1	1	1	1	1	1	1	1	1	1	1	1	1	1	1	1	1	1	1	1	1
55		12424.6	0.693945	10674.8	0.725963	-1749.87	0.0320179		3350.77	0.0670153			1	1	1	1	1	1	1	1	1	1	1	1	1	1	1	1	1	1	1	1	1	1	1	1	1	1	1	1	1	1	1	1	1	1	1	1	1
56		10854.8	0.547721	12643.4	0.772847	1788.67	0.225126		9467.63	0.189353			0	0	0	0	0	0	0	0	0	0	0	0	0	0	0	0	0	1	1	1	1	1	1	1	1	1	1	1	1	1	1	1	1	1	1	1	1
57		13418.7	0.669934	10006.6	0.561299	-3412.08	-0.108635		-2019.69	-0.0403938			1	1	1	1	1	1	1	1	1	1	1	1	1	1	1	1	1	1	1	1	1	1	1	1	1	1	1	1	1	1	1	1	1	1	1	1	1
58		11632.7	0.558369	11898	0.671325	265.254	0.112956		5382.56	0.107651			0	0	0	0	0	0	0	0	0	0	0	0	1	1	1	1	1	1	1	1	1	1	1	1	1	1	1	1	1	1	1	1	1	1	1	1	1
59		13042.2	0.586561	9165.53	0.474765	-3876.69	-0.111796		-1713.11	-0.0342621			1	1	1	1	1	1	1	1	1	1	1	1	1	1	1	1	1	1	1	1	1	1	1	1	1	1	1	1	1	1	1	1	1	1	1	1	1
60		19118.6	0.795681	13220	0.635719	-5898.6	-0.159963		-2099.53	-0.0419907			1	1	1	1	1	1	1	1	1	1	1	1	1	1	1	1	1	1	1	1	1	1	1	1	1	1	1	1	1	1	1	1	1	1	1	1	1
61		13796	0.543354	17968.3	0.842284	4172.28	0.29893		10774.2	0.215484			0	0	0	0	0	0	0	0	0	0	0	0	0	0	0	0	0	0	0	0	0	0	0	1	1	1	1	1	1	1	1	1	1	1	1	1	1
62		11731.6	0.582543	11316.8	0.642399	-414.801	0.0598556		3407.58	0.0681516			1	1	1	1	1	1	1	1	1	1	1	1	1	1	1	1	1	1	1	1	1	1	1	1	1	1	1	1	1	1	1	1	1	1	1	1	1
63		12939.5	0.683438	9802.22	0.606306	-3137.29	-0.0771319		-719.303	-0.0143861			1	1	1	1	1	1	1	1	1	1	1	1	1	1	1	1	1	1	1	1	1	1	1	1	1	1	1	1	1	1	1	1	1	1	1	1	1
64		12556.2	0.799899	12735.6	0.934083	179.433	0.134184		6529.77	0.130595			0	0	0	0	0	0	0	0	0	0	0	1	1	1	1	1	1	1	1	1	1	1	1	1	1	1	1	1	1	1	1	1	1	1	1	1	1
65		14328	0.755159	12596.5	0.796547	-1731.48	0.0413877		3800.86	0.0760172			1	1	1	1	1	1	1	1	1	1	1	1	1	1	1	1	1	1	1	1	1	1	1	1	1	1	1	1	1	1	1	1	1	1	1	1	1
66		12034.5	0.483877	10992.4	0.523141	-1042.15	0.0392639		3005.35	0.0601069			1	1	1	1	1	1	1	1	1	1	1	1	1	1	1	1	1	1	1	1	1	1	1	1	1	1	1	1	1	1	1	1	1	1	1	1	1
67		16153.5	0.968287	13709.5	0.915219	-2444.05	-0.0530677		-209.333	-0.00418666			1	1	1	1	1	1	1	1	1	1	1	1	1	1	1	1	1	1	1	1	1	1	1	1	1	1	1	1	1	1	1	1	1	1	1	1	1
68		15005.4	0.670268	13737.2	0.683476	-1268.16	0.0132085		1928.59	0.0385717			1	1	1	1	1	1	1	1	1	1	1	1	1	1	1	1	1	1	1	1	1	1	1	1	1	1	1	1	1	1	1	1	1	1	1	1	1
69		14092.6	0.682044	13161.5	0.768547	-931.069	0.0865032		5256.23	0.105125			1	1	1	1	1	1	1	1	1	1	1	1	1	1	1	1	1	1	1	1	1	1	1	1	1	1	1	1	1	1	1	1	1	1	1	1	1
70		12847.9	0.707805	10775.9	0.741452	-2072.05	0.0336475		3754.43	0.0750886			1	1	1	1	1	1	1	1	1	1	1	1	1	1	1	1	1	1	1	1	1	1	1	1	1	1	1	1	1	1	1	1	1	1	1	1	1
71		15141.5	0.778385	12535.6	0.726719	-2605.84	-0.0516665		22.5156	0.000450312			1	1	1	1	1	1	1	1	1	1	1	1	1	1	1	1	1	1	1	1	1	1	1	1	1	1	1	1	1	1	1	1	1	1	1	1	1
72		13967.7	0.691837	10275.2	0.505798	-3692.52	-0.186039		-5609.44	-0.112189			1	1	1	1	1	1	1	1	1	1	1	1	1	1	1	1	1	1	1	1	1	1	1	1	1	1	1	1	1	0	0	0	0	0	0	0	0
73		15023.5	0.833588	13322.1	0.832095	-1701.37	-0.00149301		1626.72	0.0325343			1	1	1	1	1	1	1	1	1	1	1	1	1	1	1	1	1	1	1	1	1	1	1	1	1	1	1	1	1	1	1	1	1	1	1	1	1
74		12282.7	0.540225	13417.2	0.714551	1134.54	0.174325		7581.71	0.151634			0	0	0	0	0	0	0	0	0	0	0	0	0	0	0	0	1	1	1	1	1	1	1	1	1	1	1	1	1	1	1	1	1	1	1	1	1
75		9276.89	0.581059	11081	0.875626	1804.07	0.294567		12924.3	0.258486			0	0	0	0	0	0	0	0	0	0	0	0	0	0	0	0	1	1	1	1	1	1	1	1	1	1	1	1	1	1	1	1	1	1	1	1	1
76		16704.3	0.880295	12902.2	0.794788	-3802.12	-0.085507		-473.229	-0.00946458			1	1	1	1	1	1	1	1	1	1	1	1	1	1	1	1	1	1	1	1	1	1	1	1	1	1	1	1	1	1	1	1	1	1	1	1	1
77		12236.8	0.566717	16249.6	0.886266	4012.74	0.319548		11964.7	0.239293			0	0	0	0	0	0	0	0	0	0	0	0	0	0	0	0	0	0	0	0	0	0	1	1	1	1	1	1	1	1	1	1	1	1	1	1	1
78		9114.92	0.57209	10099.9	0.726796	985.006	0.154707		6750.33	0.135007			0	0	0	0	0	0	0	0	0	0	0	0	0	0	0	0	1	1	1	1	1	1	1	1	1	1	1	1	1	1	1	1	1	1	1	1	1
79		10399.8	0.507155	9459.44	0.587265	-940.328	0.0801101		4945.83	0.0989166			1	1	1	1	1	1	1	1	1	1	1	1	1	1	1	1	1	1	1	1	1	1	1	1	1	1	1	1	1	1	1	1	1	1	1	1	1
80		12803.4	0.622393	12236	0.69764	-567.356	0.0752465		4329.68	0.0865936			1	1	1	1	1	1	1	1	1	1	1	1	1	1	1	1	1	1	1	1	1	1	1	1	1	1	1	1	1	1	1	1	1	1	1	1	1
81		12227.6	0.595125	12375.1	0.704748	147.5	0.109623		5333.63	0.106673			0	0	0	0	0	0	0	0	0	0	0	1	1	1	1	1	1	1	1	1	1	1	1	1	1	1	1	1	1	1	1	1	1	1	1	1	1
82		14839.6	0.601554	12588.3	0.595566	-2251.32	-0.00598847		1951.9	0.0390379			1	1	1	1	1	1	1	1	1	1	1	1	1	1	1	1	1	1	1	1	1	1	1	1	1	1	1	1	1	1	1	1	1	1	1	1	1
83		13015	0.68388	14561.3	0.91274	1546.32	0.22886		9896.67	0.197933			0	0	0	0	0	0	0	0	0	0	0	0	0	0	0	0	1	1	1	1	1	1	1	1	1	1	1	1	1	1	1	1	1	1	1	1	1
84		11260	0.596327	10894	0.691417	-365.957	0.0950896		5120.44	0.102409			1	1	1	1	1	1	1	1	1	1	1	1	1	1	1	1	1	1	1	1	1	1	1	1	1	1	1	1	1	1	1	1	1	1	1	1	1
85		11592.5	0.556224	11097.6	0.673275	-494.935	0.117051		6347.49	0.12695			1	1	1	1	1	1	1	1	1	1	1	1	1	1	1	1	1	1	1	1	1	1	1	1	1	1	1	1	1	1	1	1	1	1	1	1	1
86		14147.6	0.673152	13521.6	0.799076	-626.051	0.125924		6922.23	0.138445			1	1	1	1	1	1	1	1	1	1	1	1	1	1	1	1	1	1	1	1	1	1	1	1	1	1	1	1	1	1	1	1	1	1	1	1	1
87		13231.1	0.587915	11338.4	0.577279	-1892.74	-0.0106365		1360.92	0.0272183			1	1	1	1	1	1	1	1	1	1	1	1	1	1	1	1	1	1	1	1	1	1	1	1	1	1	1	1	1	1	1	1	1	1	1	1	1
88		16060.8	0.76365	16194.9	0.864326	134.098	0.100675		4899.67	0.0979935			0	0	0	0	0	0	0	0	0	0	0	1	1	1	1	1	1	1	1	1	1	1	1	1	1	1	1	1	1	1	1	1	1	1	1	1	1
89		11930.5	0.566103	13206.2	0.773231	1275.67	0.207128		9080.74	0.181615			0	0	0	0	0	0	0	0	0	0	0	0	0	0	0	0	1	1	1	1	1	1	1	1	1	1	1	1	1	1	1	1	1	1	1	1	1
90		9963.09	0.595099	8507.55	0.593724	-1455.54	-0.00137501		1386.79	0.0277357			1	1	1	1	1	1	1	1	1	1	1	1	1	1	1	1	1	1	1	1	1	1	1	1	1	1	1	1	1	1	1	1	1	1	1	1	1
91		14295	0.75028	10866	0.710522	-3428.95	-0.0397583		1441.04	0.0288207			1	1	1	1	1	1	1	1	1	1	1	1	1	1	1	1	1	1	1	1	1	1	1	1	1	1	1	1	1	1	1	1	1	1	1	1	1
92		13443	0.702468	13508.7	0.812931	65.6897	0.110463		5457.46	0.109149			0	0	0	0	0	0	1	1	1	1	1	1	1	1	1	1	1	1	1	1	1	1	1	1	1	1	1	1	1	1	1	1	1	1	1	1	1
93		10858.2	0.494733	14735.9	0.865213	3877.7	0.37048		14646.3	0.292926			0	0	0	0	0	0	0	0	0	0	0	0	0	0	0	0	0	0	0	0	1	1	1	1	1	1	1	1	1	1	1	1	1	1	1	1	1
94		14767.7	0.599416	10510.6	0.468142	-4257.07	-0.131274		-2306.61	-0.0461322			1	1	1	1	1	1	1	1	1	1	1	1	1	1	1	1	1	1	1	1	1	1	1	1	1	1	1	1	1	1	1	1	1	1	1	1	1
95		14501	0.688463	13059.7	0.746081	-1441.3	0.0576174		4322.17	0.0864433			1	1	1	1	1	1	1	1	1	1	1	1	1	1	1	1	1	1	1	1	1	1	1	1	1	1	1	1	1	1	1	1	1	1	1	1	1
96		11121.4	0.681603	11118	0.787589	-3.40148	0.105987		5302.75	0.106055			1	1	1	1	1	1	1	1	1	1	1	1	1	1	1	1	1	1	1	1	1	1	1	1	1	1	1	1	1	1	1	1	1	1	1	1	1
97		16537.7	0.553764	11881.4	0.458606	-4656.29	-0.0951586		-101.643	-0.00203287			1	1	1	1	1	1	1	1	1	1	1	1	1	1	1	1	1	1	1	1	1	1	1	1	1	1	1	1	1	1	1	1	1	1	1	1	1
98		14241	0.55615	13928.4	0.653306	-312.696	0.0971556		5170.47	0.103409			1	1	1	1	1	1	1	1	1	1	1	1	1	1	1	1	1	1	1	1	1	1	1	1	1	1	1	1	1	1	1	1	1	1	1	1	1
99		12290.8	0.57406	13943.6	0.74876	1652.82	0.1747		7082.16	0.141643			0	0	0	0	0	0	0	0	0	0	0	0	0	0	0	0	0	0	0	1	1	1	1	1	1	1	1	1	1	1	1	1	1	1	1	1	1
100		15802.2	0.590113	13948.8	0.631467	-1853.46	0.0413544		3921.18	0.0784236			1	1	1	1	1	1	1	1	1	1	1	1	1	1	1	1	1	1	1	1	1	1	1	1	1	1	1	1	1	1	1	1	1	1	1	1	1
101		10790.1	0.623306	12785.5	0.887131	1995.38	0.263825		11195.9	0.223917			0	0	0	0	0	0	0	0	0	0	0	0	0	0	0	0	0	1	1	1	1	1	1	1	1	1	1	1	1	1	1	1	1	1	1	1	1
102		11560.1	0.651844	11749.1	0.735277	188.933	0.0834337		3982.75	0.079655			0	0	0	0	0	0	0	0	0	0	0	0	1	1	1	1	1	1	1	1	1	1	1	1	1	1	1	1	1	1	1	1	1	1	1	1	1
103		12621	0.667789	14027.3	0.87247	1406.24	0.204681		8827.83	0.176557			0	0	0	0	0	0	0	0	0	0	0	0	0	0	0	0	1	1	1	1	1	1	1	1	1	1	1	1	1	1	1	1	1	1	1	1	1
104		12299.8	0.493216	14719.4	0.663838	2419.6	0.170622		6111.49	0.12223			0	0	0	0	0	0	0	0	0	0	0	0	0	0	0	0	0	0	0	0	0	0	0	0	1	1	1	1	1	1	1	1	1	1	1	1	1
105		15261	0.637775	15525.6	0.732565	264.507	0.0947905		4475.02	0.0895004			0	0	0	0	0	0	0	0	0	0	0	0	1	1	1	1	1	1	1	1	1	1	1	1	1	1	1	1	1	1	1	1	1	1	1	1	1
106		11415.9	0.668112	11725.2	0.769451	309.269	0.101339		4757.66	0.0951533			0	0	0	0	0	0	0	0	0	0	0	0	0	1	1	1	1	1	1	1	1	1	1	1	1	1	1	1	1	1	1	1	1	1	1	1	1
107		16058.9	0.658765	14988.3	0.708027	-1070.63	0.0492626		3533.76	0.0706753			1	1	1	1	1	1	1	1	1	1	1	1	1	1	1	1	1	1	1	1	1	1	1	1	1	1	1	1	1	1	1	1	1	1	1	1	1
108		13636.4	0.778652	11704.5	0.747012	-1931.93	-0.0316406		349.898	0.00699795			1	1	1	1	1	1	1	1	1	1	1	1	1	1	1	1	1	1	1	1	1	1	1	1	1	1	1	1	1	1	1	1	1	1	1	1	1
109		16314.4	0.683265	16006.6	0.778241	-307.864	0.0949762		5056.67	0.101133			1	1	1	1	1	1	1	1	1	1	1	1	1	1	1	1	1	1	1	1	1	1	1	1	1	1	1	1	1	1	1	1	1	1	1	1	1
110		10938.9	0.577162	13903.4	0.905989	2964.54	0.328827		13476.8	0.269537			0	0	0	0	0	0	0	0	0	0	0	0	0	0	0	0	0	0	0	1	1	1	1	1	1	1	1	1	1	1	1	1	1	1	1	1	1
111		10245.7	0.559109	9285.79	0.622032	-959.949	0.0629238		4106.14	0.0821228			1	1	1	1	1	1	1	1	1	1	1	1	1	1	1	1	1	1	1	1	1	1	1	1	1	1	1	1	1	1	1	1	1	1	1	1	1
112		16626.2	0.815854	13292.1	0.803889	-3334.15	-0.0119648		2735.91	0.0547183			1	1	1	1	1	1	1	1	1	1	1	1	1	1	1	1	1	1	1	1	1	1	1	1	1	1	1	1	1	1	1	1	1	1	1	1	1
113		14595.3	0.62898	10289.7	0.482342	-4305.65	-0.146639		-3026.28	-0.0605256			1	1	1	1	1	1	1	1	1	1	1	1	1	1	1	1	1	1	1	1	1	1	1	1	1	1	1	1	1	1	1	1	1	1	1	1	1
114		12743.7	0.761712	9121.85	0.675916	-3621.81	-0.0857962		-667.996	-0.0133599			1	1	1	1	1	1	1	1	1	1	1	1	1	1	1	1	1	1	1	1	1	1	1	1	1	1	1	1	1	1	1	1	1	1	1	1	1
115		12260.2	0.59772	10315.4	0.60357	-1944.86	0.00585001		2237.36	0.0447471			1	1	1	1	1	1	1	1	1	1	1	1	1	1	1	1	1	1	1	1	1	1	1	1	1	1	1	1	1	1	1	1	1	1	1	1	1
116		14846.2	0.537823	19411.7	0.84153	4565.43	0.303707		10619.9	0.212399			0	0	0	0	0	0	0	0	0	0	0	0	0	0	0	0	0	0	0	0	0	0	0	0	0	1	1	1	1	1	1	1	1	1	1	1	1
117		16027.7	0.51916	16780.4	0.729892	752.731	0.210731		9783.82	0.195676			0	0	0	0	0	0	0	0	0	0	0	0	0	1	1	1	1	1	1	1	1	1	1	1	1	1	1	1	1	1	1	1	1	1	1	1	1
118		13307.1	0.563842	11641.8	0.54691	-1665.29	-0.0169325		818.667	0.0163733			1	1	1	1	1	1	1	1	1	1	1	1	1	1	1	1	1	1	1	1	1	1	1	1	1	1	1	1	1	1	1	1	1	1	1	1	1
119		14635.7	0.491273	14771.9	0.588554	136.255	0.0972812		4727.81	0.0945561			0	0	0	0	0	0	0	0	0	0	0	1	1	1	1	1	1	1	1	1	1	1	1	1	1	1	1	1	1	1	1	1	1	1	1	1	1
120		14959.4	0.735357	10276.2	0.58222	-4683.2	-0.153138		-2973.68	-0.0594736			1	1	1	1	1	1	1	1	1	1	1	1	1	1	1	1	1	1	1	1	1	1	1	1	1	1	1	1	1	1	1	1	1	1	1	1	1
121		14265.9	0.529949	11729.9	0.517616	-2536.06	-0.0123333		1919.39	0.0383878			1	1	1	1	1	1	1	1	1	1	1	1	1	1	1	1	1	1	1	1	1	1	1	1	1	1	1	1	1	1	1	1	1	1	1	1	1
122		13187.3	0.654711	16021.1	0.878325	2833.77	0.223615		8346.98	0.16694			0	0	0	0	0	0	0	0	0	0	0	0	0	0	0	0	0	0	0	0	0	0	1	1	1	1	1	1	1	1	1	1	1	1	1	1	1
123		14228.5	0.603684	19153.6	1.03043	4925.1	0.426751		16412.4	0.328249			0	0	0	0	0	0	0	0	0	0	0	0	0	0	0	0	0	0	0	0	0	1	1	1	1	1	1	1	1	1	1	1	1	1	1	1	1
124		9860.21	0.51021	12000.8	0.810211	2140.63	0.300001		12859.4	0.257188			0	0	0	0	0	0	0	0	0	0	0	0	0	0	0	0	0	1	1	1	1	1	1	1	1	1	1	1	1	1	1	1	1	1	1	1	1
125		10740.5	0.665394	13599	0.937834	2858.45	0.27244		10763.6	0.215271			0	0	0	0	0	0	0	0	0	0	0	0	0	0	0	0	0	0	0	0	1	1	1	1	1	1	1	1	1	1	1	1	1	1	1	1	1
126		12159.7	0.680228	8945.55	0.595531	-3214.14	-0.0846966		-1020.69	-0.0204138			1	1	1	1	1	1	1	1	1	1	1	1	1	1	1	1	1	1	1	1	1	1	1	1	1	1	1	1	1	1	1	1	1	1	1	1	1
127		14913.6	0.728445	16468.4	0.971462	1554.8	0.243017		10596.1	0.211921			0	0	0	0	0	0	0	0	0	0	0	0	0	0	0	0	1	1	1	1	1	1	1	1	1	1	1	1	1	1	1	1	1	1	1	1	1
128		14179.5	0.574781	11941.3	0.558717	-2238.24	-0.0160634		1435.07	0.0287014			1	1	1	1	1	1	1	1	1	1	1	1	1	1	1	1	1	1	1	1	1	1	1	1	1	1	1	1	1	1	1	1	1	1	1	1	1
129		13715.1	0.847426	11278.5	0.889448	-2436.67	0.0420223		4537.78	0.0907557			1	1	1	1	1	1	1	1	1	1	1	1	1	1	1	1	1	1	1	1	1	1	1	1	1	1	1	1	1	1	1	1	1	1	1	1	1
130		17264.7	0.659059	12471.2	0.534359	-4793.51	-0.1247		-1441.48	-0.0288295			1	1	1	1	1	1	1	1	1	1	1	1	1	1	1	1	1	1	1	1	1	1	1	1	1	1	1	1	1	1	1	1	1	1	1	1	1
131		18908.9	0.737459	17651.5	0.78432	-1257.37	0.0468606		3600.4	0.072008			1	1	1	1	1	1	1	1	1	1	1	1	1	1	1	1	1	1	1	1	1	1	1	1	1	1	1	1	1	1	1	1	1	1	1	1	1
132		12285	0.525401	12434.2	0.676998	149.202	0.151597		7430.65	0.148613			0	0	0	0	0	0	0	0	0	0	1	1	1	1	1	1	1	1	1	1	1	1	1	1	1	1	1	1	1	1	1	1	1	1	1	1	1
133		12966.6	0.552284	13941.3	0.723186	974.711	0.170902		7570.39	0.151408			0	0	0	0	0	0	0	0	0	0	0	0	0	0	0	1	1	1	1	1	1	1	1	1	1	1	1	1	1	1	1	1	1	1	1	1	1
134		16626.8	0.727113	15862	0.853539	-764.834	0.126426		7086.12	0.141722			1	1	1	1	1	1	1	1	1	1	1	1	1	1	1	1	1	1	1	1	1	1	1	1	1	1	1	1	1	1	1	1	1	1	1	1	1
135		14133.4	0.719018	13238.8	0.791948	-894.551	0.0729299		4541.05	0.0908209			1	1	1	1	1	1	1	1	1	1	1	1	1	1	1	1	1	1	1	1	1	1	1	1	1	1	1	1	1	1	1	1	1	1	1	1	1
136		11683.8	0.627022	12464.6	0.860015	780.798	0.232993		10868.8	0.217377			0	0	0	0	0	0	0	0	0	0	0	0	0	1	1	1	1	1	1	1	1	1	1	1	1	1	1	1	1	1	1	1	1	1	1	1	1
137		17915	0.513476	16535.8	0.546229	-1379.14	0.0327527		3016.77	0.0603355			1	1	1	1	1	1	1	1	1	1	1	1	1	1	1	1	1	1	1	1	1	1	1	1	1	1	1	1	1	1	1	1	1	1	1	1	1
138		13113.1	0.772004	8885.88	0.618487	-4227.25	-0.153517		-3448.6	-0.0689719			1	1	1	1	1	1	1	1	1	1	1	1	1	1	1	1	1	1	1	1	1	1	1	1	1	1	1	1	1	1	1	1	1	1	1	1	1
139		15564	0.643126	13411	0.656057	-2153	0.0129311		2799.56	0.0559911			1	1	1	1	1	1	1	1	1	1	1	1	1	1	1	1	1	1	1	1	1	1	1	1	1	1	1	1	1	1	1	1	1	1	1	1	1
140		12221.9	0.490311	13515.5	0.677923	1293.57	0.187612		8087.05	0.161741			0	0	0	0	0	0	0	0	0	0	0	0	0	0	0	0	1	1	1	1	1	1	1	1	1	1	1	1	1	1	1	1	1	1	1	1	1
141		17424.9	0.699947	14831.1	0.705266	-2593.82	0.00531919		2859.78	0.0571956			1	1	1	1	1	1	1	1	1	1	1	1	1	1	1	1	1	1	1	1	1	1	1	1	1	1	1	1	1	1	1	1	1	1	1	1	1
142		12058	0.63433	12412.7	0.773168	354.765	0.138838		6587.13	0.131743			0	0	0	0	0	0	0	0	0	0	0	0	1	1	1	1	1	1	1	1	1	1	1	1	1	1	1	1	1	1	1	1	1	1	1	1	1
143		13774.3	0.766655	12773.5	0.800754	-1000.84	0.0340988		2705.78	0.0541156			1	1	1	1	1	1	1	1	1	1	1	1	1	1	1	1	1	1	1	1	1	1	1	1	1	1	1	1	1	1	1	1	1	1	1	1	1
144		14542.8	0.629119	14115.3	0.796135	-427.544	0.167016		8778.36	0.175567			1	1	1	1	1	1	1	1	1	1	1	1	1	1	1	1	1	1	1	1	1	1	1	1	1	1	1	1	1	1	1	1	1	1	1	1	1
145		11447.5	0.570073	12957.5	0.796943	1510	0.226869		9833.47	0.196669			0	0	0	0	0	0	0	0	0	0	0	0	0	0	0	0	1	1	1	1	1	1	1	1	1	1	1	1	1	1	1	1	1	1	1	1	1
146		12718.6	0.643052	11937	0.698949	-781.544	0.0558969		3576.39	0.0715278			1	1	1	1	1	1	1	1	1	1	1	1	1	1	1	1	1	1	1	1	1	1	1	1	1	1	1	1	1	1	1	1	1	1	1	1	1
147		14915	0.818743	13129.2	0.771179	-1785.78	-0.0475642		-592.43	-0.0118486			1	1	1	1	1	1	1	1	1	1	1	1	1	1	1	1	1	1	1	1	1	1	1	1	1	1	1	1	1	1	1	1	1	1	1	1	1
148		10682	0.676663	10708.3	0.816211	26.2271	0.139547		6951.14	0.139023			0	0	1	1	1	1	1	1	1	1	1	1	1	1	1	1	1	1	1	1	1	1	1	1	1	1	1	1	1	1	1	1	1	1	1	1	1
149		14626.4	0.941969	10681.2	0.760713	-3945.21	-0.181255		-5117.57	-0.102351			1	1	1	1	1	1	1	1	1	1	1	1	1	1	1	1	1	1	1	1	1	1	1	1	1	1	1	1	1	1	1	0	0	0	0	0	0
150		11716.7	0.485468	9441.56	0.460528	-2275.14	-0.0249399		1028.15	0.020563			1	1	1	1	1	1	1	1	1	1	1	1	1	1	1	1	1	1	1	1	1	1	1	1	1	1	1	1	1	1	1	1	1	1	1	1	1
151		12591	0.559354	11952.6	0.601893	-638.465	0.0425395		2765.44	0.0553088			1	1	1	1	1	1	1	1	1	1	1	1	1	1	1	1	1	1	1	1	1	1	1	1	1	1	1	1	1	1	1	1	1	1	1	1	1
152		13946.7	0.717128	11636.6	0.693851	-2310.07	-0.0232773		1146.2	0.0229241			1	1	1	1	1	1	1	1	1	1	1	1	1	1	1	1	1	1	1	1	1	1	1	1	1	1	1	1	1	1	1	1	1	1	1	1	1
153		11883.7	0.640598	12534.5	0.754837	650.786	0.114239		5061.16	0.101223			0	0	0	0	0	0	0	0	0	0	0	0	0	0	0	1	1	1	1	1	1	1	1	1	1	1	1	1	1	1	1	1	1	1	1	1	1
154		13300.7	0.705363	9340.83	0.558064	-3959.88	-0.147299		-3405.06	-0.0681012			1	1	1	1	1	1	1	1	1	1	1	1	1	1	1	1	1	1	1	1	1	1	1	1	1	1	1	1	1	1	1	1	1	1	1	1	0
155		10209.1	0.587727	9298.29	0.655628	-910.786	0.0679005		4305.81	0.0861162			1	1	1	1	1	1	1	1	1	1	1	1	1	1	1	1	1	1	1	1	1	1	1	1	1	1	1	1	1	1	1	1	1	1	1	1	1
156		13058.6	0.532553	11188.7	0.532012	-1869.94	-0.000540452		1842.92	0.0368583			1	1	1	1	1	1	1	1	1	1	1	1	1	1	1	1	1	1	1	1	1	1	1	1	1	1	1	1	1	1	1	1	1	1	1	1	1
157		14565.9	0.874266	8694.87	0.577134	-5871.04	-0.297132		-8985.57	-0.179711			1	1	1	1	1	1	1	1	1	1	1	1	1	1	1	1	1	1	1	1	1	1	1	1	1	1	1	1	1	0	0	0	0	0	0	0	0
158		14128	0.547993	13468.5	0.591758	-659.484	0.0437656		2847.76	0.0569552			1	1	1	1	1	1	1	1	1	1	1	1	1	1	1	1	1	1	1	1	1	1	1	1	1	1	1	1	1	1	1	1	1	1	1	1	1
159		13644.8	0.700412	13950.5	0.880029	305.649	0.179616		8675.16	0.173503			0	0	0	0	0	0	0	0	0	0	0	1	1	1	1	1	1	1	1	1	1	1	1	1	1	1	1	1	1	1	1	1	1	1	1	1	1
160		13110.9	0.699105	12638.3	0.819933	-472.627	0.120828		6514.04	0.130281			1	1	1	1	1	1	1	1	1	1	1	1	1	1	1	1	1	1	1	1	1	1	1	1	1	1	1	1	1	1	1	1	1	1	1	1	1
161		11812.4	0.861548	11268.6	0.97028	-543.801	0.108732		5980.38	0.119608			1	1	1	1	1	1	1	1	1	1	1	1	1	1	1	1	1	1	1	1	1	1	1	1	1	1	1	1	1	1	1	1	1	1	1	1	1
162		13715.1	0.741933	9174.4	0.566211	-4540.68	-0.175723		-4245.45	-0.0849089			1	1	1	1	1	1	1	1	1	1	1	1	1	1	1	1	1	1	1	1	1	1	1	1	1	1	1	1	1	1	1	1	1	1	1	0	0
163		12366.9	0.715055	13331.5	0.846554	964.526	0.1315		5610.46	0.112209			0	0	0	0	0	0	0	0	0	0	0	0	0	0	0	0	0	1	1	1	1	1	1	1	1	1	1	1	1	1	1	1	1	1	1	1	1
164		16827.5	0.670256	12475.6	0.556181	-4351.85	-0.114075		-1351.9	-0.0270379			1	1	1	1	1	1	1	1	1	1	1	1	1	1	1	1	1	1	1	1	1	1	1	1	1	1	1	1	1	1	1	1	1	1	1	1	1
165		13555.2	0.626489	11482.8	0.643653	-2072.42	0.0171637		2930.6	0.0586121			1	1	1	1	1	1	1	1	1	1	1	1	1	1	1	1	1	1	1	1	1	1	1	1	1	1	1	1	1	1	1	1	1	1	1	1	1
166		14526.9	0.694332	18067.6	1.02413	3540.7	0.329803		12949.4	0.258989			0	0	0	0	0	0	0	0	0	0	0	0	0	0	0	0	0	0	0	0	1	1	1	1	1	1	1	1	1	1	1	1	1	1	1	1	1
167		13936.7	0.607547	15417.8	0.765185	1481.07	0.157638		6400.82	0.128016			0	0	0	0	0	0	0	0	0	0	0	0	0	0	0	0	0	0	0	1	1	1	1	1	1	1	1	1	1	1	1	1	1	1	1	1	1
168		12938.3	0.754193	9589.69	0.624822	-3348.64	-0.129372		-3119.94	-0.0623989			1	1	1	1	1	1	1	1	1	1	1	1	1	1	1	1	1	1	1	1	1	1	1	1	1	1	1	1	1	1	1	1	1	1	1	0	0
169		9576.67	0.440974	10128.4	0.637459	551.74	0.196485		9272.51	0.18545			0	0	0	0	0	0	0	0	0	0	0	0	1	1	1	1	1	1	1	1	1	1	1	1	1	1	1	1	1	1	1	1	1	1	1	1	1
170		12382.1	0.722798	7995.43	0.531622	-4386.68	-0.191177		-5172.15	-0.103443			1	1	1	1	1	1	1	1	1	1	1	1	1	1	1	1	1	1	1	1	1	1	1	1	1	1	1	1	1	1	1	1	0	0	0	0	0
171		11959.9	0.563025	12735	0.69441	775.095	0.131385		5794.15	0.115883			0	0	0	0	0	0	0	0	0	0	0	0	0	0	0	1	1	1	1	1	1	1	1	1	1	1	1	1	1	1	1	1	1	1	1	1	1
172		12311	0.839164	11833.2	0.894024	-477.779	0.0548603		3220.8	0.0644159			1	1	1	1	1	1	1	1	1	1	1	1	1	1	1	1	1	1	1	1	1	1	1	1	1	1	1	1	1	1	1	1	1	1	1	1	1
173		16510.2	0.527888	15554.8	0.591916	-955.328	0.0640285		4156.75	0.083135			1	1	1	1	1	1	1	1	1	1	1	1	1	1	1	1	1	1	1	1	1	1	1	1	1	1	1	1	1	1	1	1	1	1	1	1	1
174		11215.1	0.412767	15163.6	0.722572	3948.44	0.309805		11541.8	0.230837			0	0	0	0	0	0	0	0	0	0	0	0	0	0	0	0	0	0	0	0	0	0	1	1	1	1	1	1	1	1	1	1	1	1	1	1	1
175		12961.2	0.71401	11457.1	0.763251	-1504.17	0.0492407		3966.2	0.0793241			1	1	1	1	1	1	1	1	1	1	1	1	1	1	1	1	1	1	1	1	1	1	1	1	1	1	1	1	1	1	1	1	1	1	1	1	1
176		12607.3	0.732551	10439	0.673254	-2168.32	-0.0592971		-796.533	-0.0159307			1	1	1	1	1	1	1	1	1	1	1	1	1	1	1	1	1	1	1	1	1	1	1	1	1	1	1	1	1	1	1	1	1	1	1	1	1
177		14453.4	0.91224	11950.6	0.904932	-2502.8	-0.00730867		2137.37	0.0427474			1	1	1	1	1	1	1	1	1	1	1	1	1	1	1	1	1	1	1	1	1	1	1	1	1	1	1	1	1	1	1	1	1	1	1	1	1
178		11211.9	0.692892	10834.4	0.795242	-377.566	0.102349		5495.04	0.109901			1	1	1	1	1	1	1	1	1	1	1	1	1	1	1	1	1	1	1	1	1	1	1	1	1	1	1	1	1	1	1	1	1	1	1	1	1
179		13340.4	0.644019	11559.8	0.603799	-1780.68	-0.0402204		-230.343	-0.00460686			1	1	1	1	1	1	1	1	1	1	1	1	1	1	1	1	1	1	1	1	1	1	1	1	1	1	1	1	1	1	1	1	1	1	1	1	1
180		17839.8	0.556727	16676.7	0.586908	-1163.15	0.0301811		2672.2	0.0534441			1	1	1	1	1	1	1	1	1	1	1	1	1	1	1	1	1	1	1	1	1	1	1	1	1	1	1	1	1	1	1	1	1	1	1	1	1
181		13283.9	0.77102	11014.3	0.725504	-2269.56	-0.0455166		-6.26756	-0.000125351			1	1	1	1	1	1	1	1	1	1	1	1	1	1	1	1	1	1	1	1	1	1	1	1	1	1	1	1	1	1	1	1	1	1	1	1	1
182		11143.4	0.565808	10296.1	0.619247	-847.351	0.0534387		3519.29	0.0703857			1	1	1	1	1	1	1	1	1	1	1	1	1	1	1	1	1	1	1	1	1	1	1	1	1	1	1	1	1	1	1	1	1	1	1	1	1
183		15430.4	0.65185	17874.7	0.884833	2444.29	0.232983		9204.88	0.184098			0	0	0	0	0	0	0	0	0	0	0	0	0	0	0	0	0	0	0	0	1	1	1	1	1	1	1	1	1	1	1	1	1	1	1	1	1
184		14694.8	0.774667	14216.7	0.872427	-478.048	0.0977603		5366.07	0.107321			1	1	1	1	1	1	1	1	1	1	1	1	1	1	1	1	1	1	1	1	1	1	1	1	1	1	1	1	1	1	1	1	1	1	1	1	1
185		13448.8	0.655538	14087.4	0.885125	638.589	0.229587		10840.7	0.216815			0	0	0	0	0	0	0	0	0	0	0	0	1	1	1	1	1	1	1	1	1	1	1	1	1	1	1	1	1	1	1	1	1	1	1	1	1
186		13956.2	0.633393	15188.2	0.796219	1232.01	0.162827		6909.32	0.138186			0	0	0	0	0	0	0	0	0	0	0	0	0	0	0	0	0	1	1	1	1	1	1	1	1	1	1	1	1	1	1	1	1	1	1	1	1
187		14287.1	0.684212	18057.6	1.00378	3770.44	0.319564		12207.7	0.244155			0	0	0	0	0	0	0	0	0	0	0	0	0	0	0	0	0	0	0	0	0	1	1	1	1	1	1	1	1	1	1	1	1	1	1	1	1
188		12383.9	0.628958	12367.9	0.764476	-16.0043	0.135518		6791.92	0.135838			1	1	1	1	1	1	1	1	1	1	1	1	1	1	1	1	1	1	1	1	1	1	1	1	1	1	1	1	1	1	1	1	1	1	1	1	1
189		13657.9	0.686813	12296.7	0.680958	-1361.28	-0.00585492		1068.54	0.0213708			1	1	1	1	1	1	1	1	1	1	1	1	1	1	1	1	1	1	1	1	1	1	1	1	1	1	1	1	1	1	1	1	1	1	1	1	1
190		11776	0.652534	12189.1	0.783197	413.147	0.130663		6120.01	0.1224			0	0	0	0	0	0	0	0	0	0	0	0	0	1	1	1	1	1	1	1	1	1	1	1	1	1	1	1	1	1	1	1	1	1	1	1	1
191		10951.3	0.616053	13690.1	0.879763	2738.8	0.26371		10446.7	0.208934			0	0	0	0	0	0	0	0	0	0	0	0	0	0	0	0	0	0	0	0	1	1	1	1	1	1	1	1	1	1	1	1	1	1	1	1	1
192		14205.3	0.664383	11705.2	0.60238	-2500.13	-0.0620026		-600.005	-0.0120001			1	1	1	1	1	1	1	1	1	1	1	1	1	1	1	1	1	1	1	1	1	1	1	1	1	1	1	1	1	1	1	1	1	1	1	1	1
193		10576.7	0.636868	9993.56	0.702833	-583.186	0.0659645		3881.41	0.0776282			1	1	1	1	1	1	1	1	1	1	1	1	1	1	1	1	1	1	1	1	1	1	1	1	1	1	1	1	1	1	1	1	1	1	1	1	1
194		15541.8	0.585782	11746	0.513027	-3795.84	-0.0727552		158.079	0.00316158			1	1	1	1	1	1	1	1	1	1	1	1	1	1	1	1	1	1	1	1	1	1	1	1	1	1	1	1	1	1	1	1	1	1	1	1	1
195		12938.1	0.528682	12170.7	0.586007	-767.381	0.0573252		3633.64	0.0726728			1	1	1	1	1	1	1	1	1	1	1	1	1	1	1	1	1	1	1	1	1	1	1	1	1	1	1	1	1	1	1	1	1	1	1	1	1
196		11092.7	0.676109	9905.11	0.753117	-1187.54	0.0770079		5037.94	0.100759			1	1	1	1	1	1	1	1	1	1	1	1	1	1	1	1	1	1	1	1	1	1	1	1	1	1	1	1	1	1	1	1	1	1	1	1	1
197		13365.6	0.703058	16588	0.99514	3222.4	0.292083		11381.7	0.227635			0	0	0	0	0	0	0	0	0	0	0	0	0	0	0	0	0	0	0	0	0	1	1	1	1	1	1	1	1	1	1	1	1	1	1	1	1
198		16472.3	0.900667	15727.9	0.987555	-744.394	0.0868883		5088.81	0.101776			1	1	1	1	1	1	1	1	1	1	1	1	1	1	1	1	1	1	1	1	1	1	1	1	1	1	1	1	1	1	1	1	1	1	1	1	1
199		11253.2	0.592121	11436.7	0.711937	183.581	0.119816		5807.2	0.116144			0	0	0	0	0	0	0	0	0	0	0	1	1	1	1	1	1	1	1	1	1	1	1	1	1	1	1	1	1	1	1	1	1	1	1	1	1
200		12410.1	0.516023	13763.9	0.683875	1353.74	0.167852		7038.85	0.140777			0	0	0	0	0	0	0	0	0	0	0	0	0	0	0	0	0	0	1	1	1	1	1	1	1	1	1	1	1	1	1	1	1	1	1	1	1
201		11863.1	0.538187	13937.3	0.779934	2074.15	0.241748		10013.2	0.200265			0	0	0	0	0	0	0	0	0	0	0	0	0	0	0	0	0	0	1	1	1	1	1	1	1	1	1	1	1	1	1	1	1	1	1	1	1
202		10742	0.552005	11190.8	0.722406	448.783	0.1704		8071.24	0.161425			0	0	0	0	0	0	0	0	0	0	0	0	1	1	1	1	1	1	1	1	1	1	1	1	1	1	1	1	1	1	1	1	1	1	1	1	1
203		18213.9	1.06712	15505.6	1.00121	-2708.27	-0.0659102		-587.234	-0.0117447			1	1	1	1	1	1	1	1	1	1	1	1	1	1	1	1	1	1	1	1	1	1	1	1	1	1	1	1	1	1	1	1	1	1	1	1	1
204		14939.5	0.73731	11039.2	0.587487	-3900.29	-0.149823		-3590.86	-0.0718173			1	1	1	1	1	1	1	1	1	1	1	1	1	1	1	1	1	1	1	1	1	1	1	1	1	1	1	1	1	1	1	1	1	1	1	1	0
205		11693.4	0.604809	14115.2	0.899015	2421.86	0.294206		12288.5	0.245769			0	0	0	0	0	0	0	0	0	0	0	0	0	0	0	0	0	0	1	1	1	1	1	1	1	1	1	1	1	1	1	1	1	1	1	1	1
206		10915.4	0.539557	13537.8	0.857564	2622.43	0.318007		13277.9	0.265558			0	0	0	0	0	0	0	0	0	0	0	0	0	0	0	0	0	0	1	1	1	1	1	1	1	1	1	1	1	1	1	1	1	1	1	1	1
207		14110.7	0.777046	11449.2	0.723284	-2661.57	-0.0537628		-26.571	-0.000531421			1	1	1	1	1	1	1	1	1	1	1	1	1	1	1	1	1	1	1	1	1	1	1	1	1	1	1	1	1	1	1	1	1	1	1	1	1
208		13408.6	0.619465	16519.9	0.92654	3111.31	0.307075		12242.4	0.244849			0	0	0	0	0	0	0	0	0	0	0	0	0	0	0	0	0	0	0	0	1	1	1	1	1	1	1	1	1	1	1	1	1	1	1	1	1
209		14679.6	0.804737	12459.2	0.795795	-2220.46	-0.00894221		1773.35	0.0354671			1	1	1	1	1	1	1	1	1	1	1	1	1	1	1	1	1	1	1	1	1	1	1	1	1	1	1	1	1	1	1	1	1	1	1	1	1
210		11491.2	0.678851	9035.26	0.646025	-2455.93	-0.0328256		814.652	0.016293			1	1	1	1	1	1	1	1	1	1	1	1	1	1	1	1	1	1	1	1	1	1	1	1	1	1	1	1	1	1	1	1	1	1	1	1	1
211		11336.8	0.676335	10205.1	0.691485	-1131.75	0.0151495		1889.22	0.0377844			1	1	1	1	1	1	1	1	1	1	1	1	1	1	1	1	1	1	1	1	1	1	1	1	1	1	1	1	1	1	1	1	1	1	1	1	1
212		11160.6	0.648625	10905.5	0.765005	-255.031	0.11638		6074.03	0.121481			1	1	1	1	1	1	1	1	1	1	1	1	1	1	1	1	1	1	1	1	1	1	1	1	1	1	1	1	1	1	1	1	1	1	1	1	1
213		13558.8	0.759412	9298.66	0.613316	-4260.12	-0.146096		-3044.67	-0.0608933			1	1	1	1	1	1	1	1	1	1	1	1	1	1	1	1	1	1	1	1	1	1	1	1	1	1	1	1	1	1	1	1	1	1	1	1	1
214		9592.49	0.481413	10023	0.676712	430.479	0.195299		9334.47	0.186689			0	0	0	0	0	0	0	0	0	0	0	0	1	1	1	1	1	1	1	1	1	1	1	1	1	1	1	1	1	1	1	1	1	1	1	1	1
215		13171.4	0.520668	15005.2	0.715155	1833.75	0.194488		7890.63	0.157813			0	0	0	0	0	0	0	0	0	0	0	0	0	0	0	0	0	0	0	1	1	1	1	1	1	1	1	1	1	1	1	1	1	1	1	1	1
216		12618.4	0.672867	11380.4	0.700203	-1237.97	0.0273366		2604.8	0.052096			1	1	1	1	1	1	1	1	1	1	1	1	1	1	1	1	1	1	1	1	1	1	1	1	1	1	1	1	1	1	1	1	1	1	1	1	1
217		12871.7	0.670154	10987.4	0.660226	-1884.29	-0.00992717		1387.93	0.0277586			1	1	1	1	1	1	1	1	1	1	1	1	1	1	1	1	1	1	1	1	1	1	1	1	1	1	1	1	1	1	1	1	1	1	1	1	1
218		13679.2	0.812715	7879.02	0.469284	-5800.16	-0.343431		-11371.4	-0.227428			1	1	1	1	1	1	1	1	1	1	1	1	1	1	1	1	1	1	1	1	1	1	1	1	1	1	0	0	0	0	0	0	0	0	0	0	0
219		9840.46	0.509661	9571.22	0.64148	-269.24	0.131819		6860.19	0.137204			1	1	1	1	1	1	1	1	1	1	1	1	1	1	1	1	1	1	1	1	1	1	1	1	1	1	1	1	1	1	1	1	1	1	1	1	1
220		16518.5	0.64118	16739.3	0.747331	220.764	0.106151		5086.79	0.101736			0	0	0	0	0	0	0	0	0	0	0	0	1	1	1	1	1	1	1	1	1	1	1	1	1	1	1	1	1	1	1	1	1	1	1	1	1
221		13991.1	0.623592	10635.3	0.518288	-3355.73	-0.105304		-1909.46	-0.0381892			1	1	1	1	1	1	1	1	1	1	1	1	1	1	1	1	1	1	1	1	1	1	1	1	1	1	1	1	1	1	1	1	1	1	1	1	1
222		12247.4	0.675864	13797.6	0.848968	1550.17	0.173104		7105.02	0.1421			0	0	0	0	0	0	0	0	0	0	0	0	0	0	0	0	0	0	1	1	1	1	1	1	1	1	1	1	1	1	1	1	1	1	1	1	1
223		14382	0.563191	14432.2	0.684753	50.1391	0.121561		6027.93	0.120559			0	0	0	0	0	1	1	1	1	1	1	1	1	1	1	1	1	1	1	1	1	1	1	1	1	1	1	1	1	1	1	1	1	1	1	1	1
224		13563.6	0.630868	12181.3	0.666253	-1382.24	0.0353847		3151.47	0.0630294			1	1	1	1	1	1	1	1	1	1	1	1	1	1	1	1	1	1	1	1	1	1	1	1	1	1	1	1	1	1	1	1	1	1	1	1	1
225		15337.8	0.819201	10213.7	0.632375	-5124.12	-0.186826		-4217.17	-0.0843434			1	1	1	1	1	1	1	1	1	1	1	1	1	1	1	1	1	1	1	1	1	1	1	1	1	1	1	1	1	1	1	1	1	1	1	1	1
226		13533.1	0.716897	12918.3	0.767426	-614.81	0.0505283		3141.22	0.0628245			1	1	1	1	1	1	1	1	1	1	1	1	1	1	1	1	1	1	1	1	1	1	1	1	1	1	1	1	1	1	1	1	1	1	1	1	1
227		12709.3	0.68908	13911.9	0.904075	1202.61	0.214995		9547.15	0.190943			0	0	0	0	0	0	0	0	0	0	0	0	0	0	0	1	1	1	1	1	1	1	1	1	1	1	1	1	1	1	1	1	1	1	1	1	1
228		11314.1	0.558788	11843.4	0.663413	529.278	0.104625		4701.98	0.0940397			0	0	0	0	0	0	0	0	0	0	0	0	0	0	0	1	1	1	1	1	1	1	1	1	1	1	1	1	1	1	1	1	1	1	1	1	1
229		10178.8	0.608061	10032.4	0.685807	-146.354	0.0777468		4033.69	0.0806738			1	1	1	1	1	1	1	1	1	1	1	1	1	1	1	1	1	1	1	1	1	1	1	1	1	1	1	1	1	1	1	1	1	1	1	1	1
230		11445.5	0.709776	10196.1	0.701093	-1249.38	-0.00868355		815.203	0.0163041			1	1	1	1	1	1	1	1	1	1	1	1	1	1	1	1	1	1	1	1	1	1	1	1	1	1	1	1	1	1	1	1	1	1	1	1	1
231		13569.5	0.672384	11368.1	0.650138	-2201.39	-0.0222462		1089.07	0.0217815			1	1	1	1	1	1	1	1	1	1	1	1	1	1	1	1	1	1	1	1	1	1	1	1	1	1	1	1	1	1	1	1	1	1	1	1	1
232		13320	0.706648	11367.6	0.686729	-1952.4	-0.0199189		956.45	0.019129			1	1	1	1	1	1	1	1	1	1	1	1	1	1	1	1	1	1	1	1	1	1	1	1	1	1	1	1	1	1	1	1	1	1	1	1	1
233		13313.2	0.69184	12055.7	0.73356	-1257.48	0.0417195		3343.46	0.0668691			1	1	1	1	1	1	1	1	1	1	1	1	1	1	1	1	1	1	1	1	1	1	1	1	1	1	1	1	1	1	1	1	1	1	1	1	1
234		15723.7	0.683419	12763.9	0.654754	-2959.81	-0.0286647		1526.58	0.0305316			1	1	1	1	1	1	1	1	1	1	1	1	1	1	1	1	1	1	1	1	1	1	1	1	1	1	1	1	1	1	1	1	1	1	1	1	1
235		13008.1	0.605947	15500	0.878514	2491.95	0.272566		11136.4	0.222727			0	0	0	0	0	0	0	0	0	0	0	0	0	0	0	0	0	0	0	1	1	1	1	1	1	1	1	1	1	1	1	1	1	1	1	1	1
236		14750.8	0.873186	10561.5	0.708437	-4189.26	-0.164749		-4048.18	-0.0809637			1	1	1	1	1	1	1	1	1	1	1	1	1	1	1	1	1	1	1	1	1	1	1	1	1	1	1	1	1	1	1	1	1	1	1	0	0
237		12529.3	0.692878	13157.7	0.790243	628.426	0.0973656		4239.86	0.0847971			0	0	0	0	0	0	0	0	0	0	0	0	0	0	0	0	1	1	1	1	1	1	1	1	1	1	1	1	1	1	1	1	1	1	1	1	1
238		12655.1	0.468565	15722.4	0.722313	3067.31	0.253748		9620.07	0.192401			0	0	0	0	0	0	0	0	0	0	0	0	0	0	0	0	0	0	0	0	0	0	1	1	1	1	1	1	1	1	1	1	1	1	1	1	1
239		12712.1	0.655718	10476.4	0.655625	-2235.75	-9.30054e-05		2231.1	0.0446219			1	1	1	1	1	1	1	1	1	1	1	1	1	1	1	1	1	1	1	1	1	1	1	1	1	1	1	1	1	1	1	1	1	1	1	1	1
240		15042.5	0.543164	15910.2	0.717324	867.742	0.17416		7840.26	0.156805			0	0	0	0	0	0	0	0	0	0	0	0	0	0	1	1	1	1	1	1	1	1	1	1	1	1	1	1	1	1	1	1	1	1	1	1	1
241		12055.4	0.616316	12990.1	0.775053	934.765	0.158737		7002.1	0.140042			0	0	0	0	0	0	0	0	0	0	0	0	0	0	0	1	1	1	1	1	1	1	1	1	1	1	1	1	1	1	1	1	1	1	1	1	1
242		16425.7	0.859598	14586.4	0.86626	-1839.29	0.00666232		2172.4	0.043448			1	1	1	1	1	1	1	1	1	1	1	1	1	1	1	1	1	1	1	1	1	1	1	1	1	1	1	1	1	1	1	1	1	1	1	1	1
243		15727.5	0.754228	12749.9	0.730326	-2977.57	-0.0239013		1782.51	0.0356502			1	1	1	1	1	1	1	1	1	1	1	1	1	1	1	1	1	1	1	1	1	1	1	1	1	1	1	1	1	1	1	1	1	1	1	1	1
244		11799	0.540953	12504.6	0.644546	705.535	0.103593		4474.11	0.0894823			0	0	0	0	0	0	0	0	0	0	0	0	0	0	0	0	1	1	1	1	1	1	1	1	1	1	1	1	1	1	1	1	1	1	1	1	1
245		15516	0.841086	13637.7	0.849572	-1878.22	0.00848557		2302.5	0.04605			1	1	1	1	1	1	1	1	1	1	1	1	1	1	1	1	1	1	1	1	1	1	1	1	1	1	1	1	1	1	1	1	1	1	1	1	1
246		11693.4	0.537542	15333	0.914993	3639.58	0.377451		15232.9	0.304659			0	0	0	0	0	0	0	0	0	0	0	0	0	0	0	0	0	0	0	1	1	1	1	1	1	1	1	1	1	1	1	1	1	1	1	1	1
247		14757.3	0.677407	11448.2	0.657798	-3309.07	-0.0196086		2328.64	0.0465728			1	1	1	1	1	1	1	1	1	1	1	1	1	1	1	1	1	1	1	1	1	1	1	1	1	1	1	1	1	1	1	1	1	1	1	1	1
248		12415.6	0.700487	10266.6	0.676192	-2148.97	-0.0242953		934.205	0.0186841			1	1	1	1	1	1	1	1	1	1	1	1	1	1	1	1	1	1	1	1	1	1	1	1	1	1	1	1	1	1	1	1	1	1	1	1	1
249		12247.8	0.655437	11458.7	0.780135	-789.11	0.124698		7023.99	0.14048			1	1	1	1	1	1	1	1	1	1	1	1	1	1	1	1	1	1	1	1	1	1	1	1	1	1	1	1	1	1	1	1	1	1	1	1	1
250		12283.7	0.570703	6899.49	0.360058	-5384.17	-0.210646		-5148.12	-0.102962			1	1	1	1	1	1	1	1	1	1	1	1	1	1	1	1	1	1	1	1	1	1	1	1	1	1	1	1	1	1	1	1	1	1	1	0	0
251		9821.27	0.5544	12749	0.818005	2927.69	0.263605		10252.6	0.205051			0	0	0	0	0	0	0	0	0	0	0	0	0	0	0	0	0	0	0	0	0	1	1	1	1	1	1	1	1	1	1	1	1	1	1	1	1
252		13919.6	0.578848	16187.1	0.794464	2267.47	0.215616		8513.31	0.170266			0	0	0	0	0	0	0	0	0	0	0	0	0	0	0	0	0	0	0	0	1	1	1	1	1	1	1	1	1	1	1	1	1	1	1	1	1
253		15210.8	0.627996	18414.2	0.896267	3203.45	0.26827		10210.1	0.204201			0	0	0	0	0	0	0	0	0	0	0	0	0	0	0	0	0	0	0	0	0	1	1	1	1	1	1	1	1	1	1	1	1	1	1	1	1
254		14160.6	0.772221	13265.3	0.837109	-895.321	0.0648882		4139.73	0.0827946			1	1	1	1	1	1	1	1	1	1	1	1	1	1	1	1	1	1	1	1	1	1	1	1	1	1	1	1	1	1	1	1	1	1	1	1	1
255		15613.7	0.680715	14686.2	0.748708	-927.473	0.0679932		4327.13	0.0865427			1	1	1	1	1	1	1	1	1	1	1	1	1	1	1	1	1	1	1	1	1	1	1	1	1	1	1	1	1	1	1	1	1	1	1	1	1
256		11932.3	0.621549	13427.4	0.789006	1495.13	0.167457		6877.74	0.137555			0	0	0	0	0	0	0	0	0	0	0	0	0	0	0	0	0	0	1	1	1	1	1	1	1	1	1	1	1	1	1	1	1	1	1	1	1
257		13219.7	0.679961	15043.7	0.902727	1824.02	0.222766		9314.29	0.186286			0	0	0	0	0	0	0	0	0	0	0	0	0	0	0	0	0	0	1	1	1	1	1	1	1	1	1	1	1	1	1	1	1	1	1	1	1
258		10614.5	0.644459	11197.9	0.834421	583.322	0.189962		8914.76	0.178295			0	0	0	0	0	0	0	0	0	0	0	0	0	1	1	1	1	1	1	1	1	1	1	1	1	1	1	1	1	1	1	1	1	1	1	1	1
259		13909.8	0.690401	13444.7	0.795844	-465.063	0.105443		5737.22	0.114744			1	1	1	1	1	1	1	1	1	1	1	1	1	1	1	1	1	1	1	1	1	1	1	1	1	1	1	1	1	1	1	1	1	1	1	1	1
260		13744.5	0.730013	13424	0.812747	-320.459	0.0827337		4457.14	0.0891429			1	1	1	1	1	1	1	1	1	1	1	1	1	1	1	1	1	1	1	1	1	1	1	1	1	1	1	1	1	1	1	1	1	1	1	1	1
261		12516.1	0.598783	13514	0.746803	997.937	0.14802		6403.06	0.128061			0	0	0	0	0	0	0	0	0	0	0	0	0	0	0	0	1	1	1	1	1	1	1	1	1	1	1	1	1	1	1	1	1	1	1	1	1
262		12969.4	0.81456	11031.7	0.774677	-1937.66	-0.0398826		-56.4646	-0.00112929			1	1	1	1	1	1	1	1	1	1	1	1	1	1	1	1	1	1	1	1	1	1	1	1	1	1	1	1	1	1	1	1	1	1	1	1	1
263		15978.7	0.737812	13278.8	0.722125	-2699.89	-0.0156872		1915.53	0.0383106			1	1	1	1	1	1	1	1	1	1	1	1	1	1	1	1	1	1	1	1	1	1	1	1	1	1	1	1	1	1	1	1	1	1	1	1	1
264		12777.7	0.648588	12257	0.721561	-520.766	0.0729732		4169.42	0.0833885			1	1	1	1	1	1	1	1	1	1	1	1	1	1	1	1	1	1	1	1	1	1	1	1	1	1	1	1	1	1	1	1	1	1	1	1	1
265		12709.4	0.553643	10529.7	0.544719	-2179.69	-0.00892379		1733.5	0.03467			1	1	1	1	1	1	1	1	1	1	1	1	1	1	1	1	1	1	1	1	1	1	1	1	1	1	1	1	1	1	1	1	1	1	1	1	1
266		13669.9	0.613917	16494.4	0.897904	2824.47	0.283986		11374.8	0.227497			0	0	0	0	0	0	0	0	0	0	0	0	0	0	0	0	0	0	0	1	1	1	1	1	1	1	1	1	1	1	1	1	1	1	1	1	1
267		9321.48	0.543744	8884.56	0.599145	-436.917	0.0554008		3206.96	0.0641391			1	1	1	1	1	1	1	1	1	1	1	1	1	1	1	1	1	1	1	1	1	1	1	1	1	1	1	1	1	1	1	1	1	1	1	1	1
268		13494.5	0.708089	12821.1	0.769364	-673.405	0.0612747		3737.14	0.0747428			1	1	1	1	1	1	1	1	1	1	1	1	1	1	1	1	1	1	1	1	1	1	1	1	1	1	1	1	1	1	1	1	1	1	1	1	1
269		14546.9	0.671563	15043.5	0.835542	496.556	0.163979		7702.41	0.154048			0	0	0	0	0	0	0	0	0	0	0	0	0	1	1	1	1	1	1	1	1	1	1	1	1	1	1	1	1	1	1	1	1	1	1	1	1
270		13469.2	0.654917	14877.1	0.902438	1407.91	0.247521		10968.1	0.219363			0	0	0	0	0	0	0	0	0	0	0	0	0	0	0	1	1	1	1	1	1	1	1	1	1	1	1	1	1	1	1	1	1	1	1	1	1
271		13296	0.808437	11685.4	0.81253	-1610.65	0.00409262		1815.28	0.0363057			1	1	1	1	1	1	1	1	1	1	1	1	1	1	1	1	1	1	1	1	1	1	1	1	1	1	1	1	1	1	1	1	1	1	1	1	1
272		15620.4	0.617931	16759.7	0.75298	1139.32	0.135049		5613.11	0.112262			0	0	0	0	0	0	0	0	0	0	0	0	0	0	0	0	0	0	1	1	1	1	1	1	1	1	1	1	1	1	1	1	1	1	1	1	1
273		14239.5	0.837885	10548.7	0.703444	-3690.78	-0.134441		-3031.25	-0.0606251			1	1	1	1	1	1	1	1	1	1	1	1	1	1	1	1	1	1	1	1	1	1	1	1	1	1	1	1	1	1	1	1	1	1	1	1	1
274		10467.4	0.577788	10898.8	0.767725	431.328	0.189937		9065.5	0.18131			0	0	0	0	0	0	0	0	0	0	0	0	1	1	1	1	1	1	1	1	1	1	1	1	1	1	1	1	1	1	1	1	1	1	1	1	1
275		13144.1	0.488176	16587.8	0.774743	3443.75	0.286567		10884.6	0.217692			0	0	0	0	0	0	0	0	0	0	0	0	0	0	0	0	0	0	0	0	0	0	1	1	1	1	1	1	1	1	1	1	1	1	1	1	1
276		10914.1	0.58419	12490.5	0.759148	1576.39	0.174958		7171.5	0.14343			0	0	0	0	0	0	0	0	0	0	0	0	0	0	0	0	0	0	0	1	1	1	1	1	1	1	1	1	1	1	1	1	1	1	1	1	1
277		11764.1	0.588298	13482.5	0.782576	1718.41	0.194277		7995.46	0.159909			0	0	0	0	0	0	0	0	0	0	0	0	0	0	0	0	0	0	1	1	1	1	1	1	1	1	1	1	1	1	1	1	1	1	1	1	1
278		12354.6	0.656891	10610.9	0.647779	-1743.62	-0.00911202		1288.01	0.0257603			1	1	1	1	1	1	1	1	1	1	1	1	1	1	1	1	1	1	1	1	1	1	1	1	1	1	1	1	1	1	1	1	1	1	1	1	1
279		16083.8	0.712199	15277.1	0.76656	-806.66	0.0543605		3524.68	0.0704937			1	1	1	1	1	1	1	1	1	1	1	1	1	1	1	1	1	1	1	1	1	1	1	1	1	1	1	1	1	1	1	1	1	1	1	1	1
280		8328.82	0.478257	11805.3	0.922371	3476.47	0.444113		18729.2	0.374584			0	0	0	0	0	0	0	0	0	0	0	0	0	0	0	0	0	1	1	1	1	1	1	1	1	1	1	1	1	1	1	1	1	1	1	1	1
281		12738.6	0.613603	12631.7	0.775025	-106.912	0.161422		8177.99	0.16356			1	1	1	1	1	1	1	1	1	1	1	1	1	1	1	1	1	1	1	1	1	1	1	1	1	1	1	1	1	1	1	1	1	1	1	1	1
282		14871.3	0.666679	15517.4	0.76307	646.044	0.0963907		4173.49	0.0834698			0	0	0	0	0	0	0	0	0	0	0	0	0	0	0	0	1	1	1	1	1	1	1	1	1	1	1	1	1	1	1	1	1	1	1	1	1
283		13330	0.643929	14015.6	0.806395	685.659	0.162466		7437.66	0.148753			0	0	0	0	0	0	0	0	0	0	0	0	0	0	1	1	1	1	1	1	1	1	1	1	1	1	1	1	1	1	1	1	1	1	1	1	1
284		11413.8	0.656974	11941.6	0.806297	527.829	0.149322		6938.29	0.138766			0	0	0	0	0	0	0	0	0	0	0	0	0	1	1	1	1	1	1	1	1	1	1	1	1	1	1	1	1	1	1	1	1	1	1	1	1
285		12193.1	0.518455	14014.7	0.759737	1821.6	0.241283		10242.5	0.204851			0	0	0	0	0	0	0	0	0	0	0	0	0	0	0	0	0	1	1	1	1	1	1	1	1	1	1	1	1	1	1	1	1	1	1	1	1
286		12726.8	0.436746	13939.7	0.64972	1212.98	0.212974		9435.72	0.188714			0	0	0	0	0	0	0	0	0	0	0	0	0	0	0	1	1	1	1	1	1	1	1	1	1	1	1	1	1	1	1	1	1	1	1	1	1
287		14888.1	0.562799	15834.7	0.673607	946.548	0.110808		4593.84	0.0918767			0	0	0	0	0	0	0	0	0	0	0	0	0	0	0	0	0	0	1	1	1	1	1	1	1	1	1	1	1	1	1	1	1	1	1	1	1
288		14868.1	0.750617	16659.9	0.968565	1791.85	0.217948		9105.57	0.182111			0	0	0	0	0	0	0	0	0	0	0	0	0	0	0	0	0	0	1	1	1	1	1	1	1	1	1	1	1	1	1	1	1	1	1	1	1
289		12697.5	0.613827	12707.1	0.765395	9.6605	0.151567		7568.7	0.151374			0	1	1	1	1	1	1	1	1	1	1	1	1	1	1	1	1	1	1	1	1	1	1	1	1	1	1	1	1	1	1	1	1	1	1	1	1
290		12088.4	0.412307	9502.17	0.36482	-2586.22	-0.0474864		211.9	0.004238			1	1	1	1	1	1	1	1	1	1	1	1	1	1	1	1	1	1	1	1	1	1	1	1	1	1	1	1	1	1	1	1	1	1	1	1	1
291		13839.7	0.699755	14822.6	0.861995	982.826	0.16224		7129.2	0.142584			0	0	0	0	0	0	0	0	0	0	0	0	0	0	0	0	1	1	1	1	1	1	1	1	1	1	1	1	1	1	1	1	1	1	1	1	1
292		15772.5	0.700495	15988.5	0.845835	216.018	0.14534		7050.97	0.141019			0	0	0	0	0	0	0	0	0	0	0	1	1	1	1	1	1	1	1	1	1	1	1	1	1	1	1	1	1	1	1	1	1	1	1	1	1
293		12573.4	0.668885	10378	0.685598	-2195.49	0.0167132		3031.15	0.060623			1	1	1	1	1	1	1	1	1	1	1	1	1	1	1	1	1	1	1	1	1	1	1	1	1	1	1	1	1	1	1	1	1	1	1	1	1
294		13511	0.493288	11312.8	0.512114	-2198.21	0.0188263		3139.53	0.0627905			1	1	1	1	1	1	1	1	1	1	1	1	1	1	1	1	1	1	1	1	1	1	1	1	1	1	1	1	1	1	1	1	1	1	1	1	1
295		12878.4	0.558781	13089.5	0.66806	211.146	0.109279		5252.79	0.105056			0	0	0	0	0	0	0	0	0	0	0	1	1	1	1	1	1	1	1	1	1	1	1	1	1	1	1	1	1	1	1	1	1	1	1	1	1
296		14478.6	0.721956	12648.1	0.703303	-1830.54	-0.0186533		897.877	0.0179575			1	1	1	1	1	1	1	1	1	1	1	1	1	1	1	1	1	1	1	1	1	1	1	1	1	1	1	1	1	1	1	1	1	1	1	1	1
297		11793	0.555281	9772	0.523593	-2021.03	-0.0316877		436.642	0.00873284			1	1	1	1	1	1	1	1	1	1	1	1	1	1	1	1	1	1	1	1	1	1	1	1	1	1	1	1	1	1	1	1	1	1	1	1	1
298		14185	0.638955	12028.5	0.652668	-2156.58	0.0137129		2842.22	0.0568444			1	1	1	1	1	1	1	1	1	1	1	1	1	1	1	1	1	1	1	1	1	1	1	1	1	1	1	1	1	1	1	1	1	1	1	1	1
299		12615.1	0.612492	14285.7	0.843646	1670.58	0.231154		9887.13	0.197743			0	0	0	0	0	0	0	0	0	0	0	0	0	0	0	0	0	1	1	1	1	1	1	1	1	1	1	1	1	1	1	1	1	1	1	1	1
300		12702.1	0.582173	13049.6	0.71814	347.526	0.135968		6450.86	0.129017			0	0	0	0	0	0	0	0	0	0	0	0	1	1	1	1	1	1	1	1	1	1	1	1	1	1	1	1	1	1	1	1	1	1	1	1	1
301		11654.8	0.557878	8168.1	0.429712	-3486.66	-0.128166		-2921.65	-0.0584329			1	1	1	1	1	1	1	1	1	1	1	1	1	1	1	1	1	1	1	1	1	1	1	1	1	1	1	1	1	1	1	1	1	1	1	1	1
302		12260.2	0.551701	13306.1	0.703994	1045.87	0.152293		6568.79	0.131376			0	0	0	0	0	0	0	0	0	0	0	0	0	0	0	0	1	1	1	1	1	1	1	1	1	1	1	1	1	1	1	1	1	1	1	1	1
303		15103.5	0.781177	13436.6	0.803156	-1666.9	0.0219789		2765.85	0.055317			1	1	1	1	1	1	1	1	1	1	1	1	1	1	1	1	1	1	1	1	1	1	1	1	1	1	1	1	1	1	1	1	1	1	1	1	1
304		14364.3	0.589842	11677.6	0.566307	-2686.69	-0.0235352		1509.92	0.0301985			1	1	1	1	1	1	1	1	1	1	1	1	1	1	1	1	1	1	1	1	1	1	1	1	1	1	1	1	1	1	1	1	1	1	1	1	1
305		14438	0.931524	11443.6	0.782729	-2994.42	-0.148795		-4445.3	-0.0889061			1	1	1	1	1	1	1	1	1	1	1	1	1	1	1	1	1	1	1	1	1	1	1	1	1	1	1	1	1	1	0	0	0	0	0	0	0
306		13957.7	0.792197	13723.3	0.939336	-234.316	0.147139		7591.25	0.151825			1	1	1	1	1	1	1	1	1	1	1	1	1	1	1	1	1	1	1	1	1	1	1	1	1	1	1	1	1	1	1	1	1	1	1	1	1
307		10676.5	0.402712	11730.1	0.568645	1053.65	0.165933		7243.01	0.14486			0	0	0	0	0	0	0	0	0	0	0	0	0	0	0	0	1	1	1	1	1	1	1	1	1	1	1	1	1	1	1	1	1	1	1	1	1
308		15314.3	0.769782	14569.6	0.879136	-744.66	0.109354		6212.35	0.124247			1	1	1	1	1	1	1	1	1	1	1	1	1	1	1	1	1	1	1	1	1	1	1	1	1	1	1	1	1	1	1	1	1	1	1	1	1
309		11077.3	0.620173	7657.61	0.469643	-3419.73	-0.15053		-4106.76	-0.0821351			1	1	1	1	1	1	1	1	1	1	1	1	1	1	1	1	1	1	1	1	1	1	1	1	1	1	1	1	1	1	1	1	0	0	0	0	0
310		10725.3	0.551364	12342.9	0.778469	1617.66	0.227105		9737.58	0.194752			0	0	0	0	0	0	0	0	0	0	0	0	0	0	0	0	0	1	1	1	1	1	1	1	1	1	1	1	1	1	1	1	1	1	1	1	1
311		11283.3	0.668551	13270.3	0.934792	1987.02	0.266241		11325	0.226501			0	0	0	0	0	0	0	0	0	0	0	0	0	0	0	0	0	1	1	1	1	1	1	1	1	1	1	1	1	1	1	1	1	1	1	1	1
312		14111.7	0.578901	16246.9	0.811365	2135.21	0.232464		9487.99	0.18976			0	0	0	0	0	0	0	0	0	0	0	0	0	0	0	0	0	0	0	1	1	1	1	1	1	1	1	1	1	1	1	1	1	1	1	1	1
313		13481.9	0.593941	12438.4	0.648576	-1043.48	0.0546348		3775.22	0.0755045			1	1	1	1	1	1	1	1	1	1	1	1	1	1	1	1	1	1	1	1	1	1	1	1	1	1	1	1	1	1	1	1	1	1	1	1	1
314		14181.4	0.821052	9173.81	0.592271	-5007.62	-0.228781		-6431.41	-0.128628			1	1	1	1	1	1	1	1	1	1	1	1	1	1	1	1	1	1	1	1	1	1	1	1	1	1	1	1	1	1	1	0	0	0	0	0	0
315		14347	0.622125	17760.5	0.922226	3413.58	0.300101		11591.5	0.231829			0	0	0	0	0	0	0	0	0	0	0	0	0	0	0	0	0	0	0	0	0	1	1	1	1	1	1	1	1	1	1	1	1	1	1	1	1
316		13344.9	0.606855	11049.2	0.589608	-2295.7	-0.0172472		1433.34	0.0286667			1	1	1	1	1	1	1	1	1	1	1	1	1	1	1	1	1	1	1	1	1	1	1	1	1	1	1	1	1	1	1	1	1	1	1	1	1
317		9768.71	0.597146	9576.47	0.717942	-192.24	0.120796		6232.04	0.124641			1	1	1	1	1	1	1	1	1	1	1	1	1	1	1	1	1	1	1	1	1	1	1	1	1	1	1	1	1	1	1	1	1	1	1	1	1
318		11980.9	0.539861	13895.3	0.762366	1914.38	0.222505		9210.89	0.184218			0	0	0	0	0	0	0	0	0	0	0	0	0	0	0	0	0	0	1	1	1	1	1	1	1	1	1	1	1	1	1	1	1	1	1	1	1
319		13154.8	0.696465	14267.1	0.881291	1112.21	0.184827		8129.13	0.162583			0	0	0	0	0	0	0	0	0	0	0	0	0	0	0	0	1	1	1	1	1	1	1	1	1	1	1	1	1	1	1	1	1	1	1	1	1
320		15187.1	0.773157	12454.6	0.731941	-2732.48	-0.0412156		671.702	0.013434			1	1	1	1	1	1	1	1	1	1	1	1	1	1	1	1	1	1	1	1	1	1	1	1	1	1	1	1	1	1	1	1	1	1	1	1	1
321		15049.9	0.631096	9906.81	0.444478	-5143.11	-0.186618		-4187.79	-0.0837557			1	1	1	1	1	1	1	1	1	1	1	1	1	1	1	1	1	1	1	1	1	1	1	1	1	1	1	1	1	1	1	1	1	1	1	1	1
322		13786.1	0.888756	11137.2	0.814876	-2648.9	-0.0738795		-1045.08	-0.0209015			1	1	1	1	1	1	1	1	1	1	1	1	1	1	1	1	1	1	1	1	1	1	1	1	1	1	1	1	1	1	1	1	1	1	1	1	1
323		12566.8	0.706398	14837.9	0.96943	2271.07	0.263032		10880.5	0.21761			0	0	0	0	0	0	0	0	0	0	0	0	0	0	0	0	0	0	1	1	1	1	1	1	1	1	1	1	1	1	1	1	1	1	1	1	1
324		13059.1	0.615496	11764.5	0.649408	-1294.56	0.0339117		2990.15	0.059803			1	1	1	1	1	1	1	1	1	1	1	1	1	1	1	1	1	1	1	1	1	1	1	1	1	1	1	1	1	1	1	1	1	1	1	1	1
325		14447.7	0.595584	13165.4	0.671167	-1282.36	0.0755825		5061.49	0.10123			1	1	1	1	1	1	1	1	1	1	1	1	1	1	1	1	1	1	1	1	1	1	1	1	1	1	1	1	1	1	1	1	1	1	1	1	1
326		13795.6	0.636096	17078.4	0.920545	3282.76	0.284449		10939.7	0.218793			0	0	0	0	0	0	0	0	0	0	0	0	0	0	0	0	0	0	0	0	0	1	1	1	1	1	1	1	1	1	1	1	1	1	1	1	1
327		11867.9	0.711438	11661.3	0.779072	-206.618	0.0676344		3588.34	0.0717668			1	1	1	1	1	1	1	1	1	1	1	1	1	1	1	1	1	1	1	1	1	1	1	1	1	1	1	1	1	1	1	1	1	1	1	1	1
328		11490	0.490329	14271.1	0.743944	2781.04	0.253615		9899.73	0.197995			0	0	0	0	0	0	0	0	0	0	0	0	0	0	0	0	0	0	0	0	1	1	1	1	1	1	1	1	1	1	1	1	1	1	1	1	1
329		11899.2	0.580415	12136.5	0.700803	237.395	0.120388		5782.02	0.11564			0	0	0	0	0	0	0	0	0	0	0	1	1	1	1	1	1	1	1	1	1	1	1	1	1	1	1	1	1	1	1	1	1	1	1	1	1
330		11807.2	0.506488	10123.1	0.511564	-1684.06	0.0050764		1937.88	0.0387576			1	1	1	1	1	1	1	1	1	1	1	1	1	1	1	1	1	1	1	1	1	1	1	1	1	1	1	1	1	1	1	1	1	1	1	1	1
331		11373.4	0.634209	12492.3	0.81691	1118.87	0.182701		8016.17	0.160323			0	0	0	0	0	0	0	0	0	0	0	0	0	0	0	0	1	1	1	1	1	1	1	1	1	1	1	1	1	1	1	1	1	1	1	1	1
332		12996.4	0.557859	10587.3	0.54847	-2409.16	-0.00938836		1939.74	0.0387948			1	1	1	1	1	1	1	1	1	1	1	1	1	1	1	1	1	1	1	1	1	1	1	1	1	1	1	1	1	1	1	1	1	1	1	1	1
333		10832.9	0.706425	8888.81	0.696724	-1944.11	-0.00970084		1459.06	0.0291813			1	1	1	1	1	1	1	1	1	1	1	1	1	1	1	1	1	1	1	1	1	1	1	1	1	1	1	1	1	1	1	1	1	1	1	1	1
334		11692.8	0.66551	14597.4	0.932432	2904.56	0.266922		10441.6	0.208831			0	0	0	0	0	0	0	0	0	0	0	0	0	0	0	0	0	0	0	0	1	1	1	1	1	1	1	1	1	1	1	1	1	1	1	1	1
335		9431.25	0.552879	12918.3	0.929264	3487.06	0.376385		15332.2	0.306644			0	0	0	0	0	0	0	0	0	0	0	0	0	0	0	0	0	0	0	1	1	1	1	1	1	1	1	1	1	1	1	1	1	1	1	1	1
336		12290.9	0.741472	12605.8	0.908916	314.932	0.167444		8057.28	0.161146			0	0	0	0	0	0	0	0	0	0	0	1	1	1	1	1	1	1	1	1	1	1	1	1	1	1	1	1	1	1	1	1	1	1	1	1	1
337		12105.9	0.657236	12576.6	0.818396	470.722	0.16116		7587.29	0.151746			0	0	0	0	0	0	0	0	0	0	0	0	1	1	1	1	1	1	1	1	1	1	1	1	1	1	1	1	1	1	1	1	1	1	1	1	1
338		11383.8	0.410701	14976.8	0.636397	3592.93	0.225696		7691.89	0.153838			0	0	0	0	0	0	0	0	0	0	0	0	0	0	0	0	0	0	0	0	0	0	0	0	0	1	1	1	1	1	1	1	1	1	1	1	1
339		14077.9	0.628666	13984.9	0.783759	-92.9924	0.155093		7847.64	0.156953			1	1	1	1	1	1	1	1	1	1	1	1	1	1	1	1	1	1	1	1	1	1	1	1	1	1	1	1	1	1	1	1	1	1	1	1	1
340		14188.6	0.773843	13000.2	0.795854	-1188.42	0.0220104		2288.94	0.0457789			1	1	1	1	1	1	1	1	1	1	1	1	1	1	1	1	1	1	1	1	1	1	1	1	1	1	1	1	1	1	1	1	1	1	1	1	1
341		15113.7	0.771168	7698.87	0.461802	-7414.84	-0.309365		-8053.43	-0.161069			1	1	1	1	1	1	1	1	1	1	1	1	1	1	1	1	1	1	1	1	1	1	1	1	1	1	1	1	1	1	1	1	1	0	0	0	0
342		13774.8	0.662577	15820.3	0.911444	2045.45	0.248867		10397.9	0.207958			0	0	0	0	0	0	0	0	0	0	0	0	0	0	0	0	0	0	1	1	1	1	1	1	1	1	1	1	1	1	1	1	1	1	1	1	1
343		10885.3	0.526919	10672.2	0.646574	-213.052	0.119655		6195.79	0.123916			1	1	1	1	1	1	1	1	1	1	1	1	1	1	1	1	1	1	1	1	1	1	1	1	1	1	1	1	1	1	1	1	1	1	1	1	1
344		14950	0.696731	15003.9	0.790181	53.87	0.0934501		4618.63	0.0923727			0	0	0	0	0	0	1	1	1	1	1	1	1	1	1	1	1	1	1	1	1	1	1	1	1	1	1	1	1	1	1	1	1	1	1	1	1
345		15655.6	0.678175	14642.5	0.731457	-1013.08	0.053282		3677.18	0.0735437			1	1	1	1	1	1	1	1	1	1	1	1	1	1	1	1	1	1	1	1	1	1	1	1	1	1	1	1	1	1	1	1	1	1	1	1	1
346		11829.4	0.581136	14034	0.84372	2204.57	0.262585		10924.7	0.218493			0	0	0	0	0	0	0	0	0	0	0	0	0	0	0	0	0	0	1	1	1	1	1	1	1	1	1	1	1	1	1	1	1	1	1	1	1
347		8541.14	0.561716	8988.78	0.688553	447.643	0.126837		5894.22	0.117884			0	0	0	0	0	0	0	0	0	0	0	0	0	1	1	1	1	1	1	1	1	1	1	1	1	1	1	1	1	1	1	1	1	1	1	1	1
348		10896.5	0.648693	9285.72	0.685533	-1610.78	0.0368398		3452.77	0.0690555			1	1	1	1	1	1	1	1	1	1	1	1	1	1	1	1	1	1	1	1	1	1	1	1	1	1	1	1	1	1	1	1	1	1	1	1	1
349		9850.28	0.519093	11308.5	0.738422	1458.18	0.219329		9508.25	0.190165			0	0	0	0	0	0	0	0	0	0	0	0	0	0	0	0	1	1	1	1	1	1	1	1	1	1	1	1	1	1	1	1	1	1	1	1	1
350		10991.3	0.437352	11764.3	0.572983	773.001	0.135631		6008.57	0.120171			0	0	0	0	0	0	0	0	0	0	0	0	0	0	0	1	1	1	1	1	1	1	1	1	1	1	1	1	1	1	1	1	1	1	1	1	1
351		12578.9	0.476711	12864.7	0.598843	285.799	0.122132		5820.81	0.116416			0	0	0	0	0	0	0	0	0	0	0	0	1	1	1	1	1	1	1	1	1	1	1	1	1	1	1	1	1	1	1	1	1	1	1	1	1
352		13723.7	0.710117	11286.6	0.667595	-2437.17	-0.042522		311.072	0.00622145			1	1	1	1	1	1	1	1	1	1	1	1	1	1	1	1	1	1	1	1	1	1	1	1	1	1	1	1	1	1	1	1	1	1	1	1	1
353		14495.1	0.641455	12712.1	0.675293	-1782.98	0.0338379		3474.87	0.0694975			1	1	1	1	1	1	1	1	1	1	1	1	1	1	1	1	1	1	1	1	1	1	1	1	1	1	1	1	1	1	1	1	1	1	1	1	1
354		10870.1	0.554549	12641	0.835684	1770.91	0.281135		12285.8	0.245717			0	0	0	0	0	0	0	0	0	0	0	0	0	0	0	0	1	1	1	1	1	1	1	1	1	1	1	1	1	1	1	1	1	1	1	1	1
355		15560.9	0.685623	14919.6	0.738857	-641.356	0.053234		3303.06	0.0660611			1	1	1	1	1	1	1	1	1	1	1	1	1	1	1	1	1	1	1	1	1	1	1	1	1	1	1	1	1	1	1	1	1	1	1	1	1
356		13002	0.661148	11076.2	0.653472	-1925.75	-0.00767559		1541.97	0.0308394			1	1	1	1	1	1	1	1	1	1	1	1	1	1	1	1	1	1	1	1	1	1	1	1	1	1	1	1	1	1	1	1	1	1	1	1	1
357		15427.7	0.684644	15691.8	0.814983	264.023	0.13034		6252.97	0.125059			0	0	0	0	0	0	0	0	0	0	0	0	1	1	1	1	1	1	1	1	1	1	1	1	1	1	1	1	1	1	1	1	1	1	1	1	1
358		14784.4	0.79313	12239	0.761743	-2545.35	-0.0313872		975.995	0.0195199			1	1	1	1	1	1	1	1	1	1	1	1	1	1	1	1	1	1	1	1	1	1	1	1	1	1	1	1	1	1	1	1	1	1	1	1	1
359		13953.7	0.809768	8699.97	0.58874	-5253.76	-0.221028		-5797.63	-0.115953			1	1	1	1	1	1	1	1	1	1	1	1	1	1	1	1	1	1	1	1	1	1	1	1	1	1	1	1	1	1	1	1	1	0	0	0	0
360		11426.2	0.511872	11921	0.693008	494.813	0.181136		8561.99	0.17124			0	0	0	0	0	0	0	0	0	0	0	0	1	1	1	1	1	1	1	1	1	1	1	1	1	1	1	1	1	1	1	1	1	1	1	1	1
361		15094.8	0.912434	8505.19	0.542393	-6589.59	-0.370041		-11912.5	-0.23825			1	1	1	1	1	1	1	1	1	1	1	1	1	1	1	1	1	1	1	1	1	1	1	1	1	1	1	0	0	0	0	0	0	0	0	0	0
362		11929.8	0.725974	11645.7	0.812186	-284.121	0.0862118		4594.71	0.0918942			1	1	1	1	1	1	1	1	1	1	1	1	1	1	1	1	1	1	1	1	1	1	1	1	1	1	1	1	1	1	1	1	1	1	1	1	1
363		13785.7	0.666262	10611.7	0.574687	-3174.04	-0.091575		-1404.71	-0.0280942			1	1	1	1	1	1	1	1	1	1	1	1	1	1	1	1	1	1	1	1	1	1	1	1	1	1	1	1	1	1	1	1	1	1	1	1	1
364		12524.4	0.726529	11751.3	0.826959	-773.081	0.100429		5794.54	0.115891			1	1	1	1	1	1	1	1	1	1	1	1	1	1	1	1	1	1	1	1	1	1	1	1	1	1	1	1	1	1	1	1	1	1	1	1	1
365		11780.5	0.688318	9353.43	0.604862	-2427.06	-0.0834559		-1745.73	-0.0349146			1	1	1	1	1	1	1	1	1	1	1	1	1	1	1	1	1	1	1	1	1	1	1	1	1	1	1	1	1	1	1	1	1	1	1	1	1
366		12451.9	0.554251	8284.03	0.42412	-4167.87	-0.130131		-2338.67	-0.0467735			1	1	1	1	1	1	1	1	1	1	1	1	1	1	1	1	1	1	1	1	1	1	1	1	1	1	1	1	1	1	1	1	1	1	1	1	1
367		12100.5	0.551827	12046.6	0.665009	-53.8863	0.113181		5712.95	0.114259			1	1	1	1	1	1	1	1	1	1	1	1	1	1	1	1	1	1	1	1	1	1	1	1	1	1	1	1	1	1	1	1	1	1	1	1	1
368		12210.7	0.54232	13986.2	0.733301	1775.45	0.190981		7773.61	0.155472			0	0	0	0	0	0	0	0	0	0	0	0	0	0	0	0	0	0	0	1	1	1	1	1	1	1	1	1	1	1	1	1	1	1	1	1	1
369		13274.5	0.706362	11447.7	0.706881	-1826.74	0.000519612		1852.72	0.0370544			1	1	1	1	1	1	1	1	1	1	1	1	1	1	1	1	1	1	1	1	1	1	1	1	1	1	1	1	1	1	1	1	1	1	1	1	1
370		13332.4	0.641357	15244.7	0.865004	1912.37	0.223647		9269.97	0.185399			0	0	0	0	0	0	0	0	0	0	0	0	0	0	0	0	0	0	1	1	1	1	1	1	1	1	1	1	1	1	1	1	1	1	1	1	1
371		12615.5	0.668028	12786.6	0.773996	171.152	0.105968		5127.25	0.102545			0	0	0	0	0	0	0	0	0	0	0	1	1	1	1	1	1	1	1	1	1	1	1	1	1	1	1	1	1	1	1	1	1	1	1	1	1
372		11988.3	0.645308	11797.8	0.725508	-190.448	0.0802		4200.45	0.0840089			1	1	1	1	1	1	1	1	1	1	1	1	1	1	1	1	1	1	1	1	1	1	1	1	1	1	1	1	1	1	1	1	1	1	1	1	1
373		15210.3	0.729255	10048.6	0.603566	-5161.73	-0.125688		-1122.69	-0.0224538			1	1	1	1	1	1	1	1	1	1	1	1	1	1	1	1	1	1	1	1	1	1	1	1	1	1	1	1	1	1	1	1	1	1	1	1	1
374		14131.4	0.652858	11408.9	0.610737	-2722.52	-0.0421215		616.445	0.0123289			1	1	1	1	1	1	1	1	1	1	1	1	1	1	1	1	1	1	1	1	1	1	1	1	1	1	1	1	1	1	1	1	1	1	1	1	1
375		15132.7	0.582915	11943.9	0.535956	-3188.81	-0.0469588		840.868	0.0168174			1	1	1	1	1	1	1	1	1	1	1	1	1	1	1	1	1	1	1	1	1	1	1	1	1	1	1	1	1	1	1	1	1	1	1	1	1
376		8286.48	0.549499	7087.04	0.585765	-1199.44	0.036266		3012.74	0.0602548			1	1	1	1	1	1	1	1	1	1	1	1	1	1	1	1	1	1	1	1	1	1	1	1	1	1	1	1	1	1	1	1	1	1	1	1	1
377		13826	0.543066	12695.9	0.55234	-1130.13	0.00927347		1593.81	0.0318762			1	1	1	1	1	1	1	1	1	1	1	1	1	1	1	1	1	1	1	1	1	1	1	1	1	1	1	1	1	1	1	1	1	1	1	1	1
378		15087	0.671121	11048.1	0.592824	-4038.9	-0.0782976		124.021	0.00248043			1	1	1	1	1	1	1	1	1	1	1	1	1	1	1	1	1	1	1	1	1	1	1	1	1	1	1	1	1	1	1	1	1	1	1	1	1
379		11286.9	0.659599	11673.5	0.811178	386.603	0.151578		7192.32	0.143846			0	0	0	0	0	0	0	0	0	0	0	0	1	1	1	1	1	1	1	1	1	1	1	1	1	1	1	1	1	1	1	1	1	1	1	1	1
380		12168.6	0.747854	12854.9	0.916908	686.242	0.169054		7766.46	0.155329			0	0	0	0	0	0	0	0	0	0	0	0	0	0	1	1	1	1	1	1	1	1	1	1	1	1	1	1	1	1	1	1	1	1	1	1	1
381		15314.7	0.795432	8253.62	0.455648	-7061.04	-0.339784		-9928.17	-0.198563			1	1	1	1	1	1	1	1	1	1	1	1	1	1	1	1	1	1	1	1	1	1	1	1	1	1	1	1	1	1	0	0	0	0	0	0	0
382		12576.8	0.579553	13283.4	0.729526	706.583	0.149972		6792.04	0.135841			0	0	0	0	0	0	0	0	0	0	0	0	0	0	1	1	1	1	1	1	1	1	1	1	1	1	1	1	1	1	1	1	1	1	1	1	1
383		12047.2	0.788635	10518	0.782658	-1529.27	-0.00597643		1230.45	0.024609			1	1	1	1	1	1	1	1	1	1	1	1	1	1	1	1	1	1	1	1	1	1	1	1	1	1	1	1	1	1	1	1	1	1	1	1	1
384		14284.2	0.718465	12648.9	0.781262	-1635.28	0.0627975		4775.16	0.0955032			1	1	1	1	1	1	1	1	1	1	1	1	1	1	1	1	1	1	1	1	1	1	1	1	1	1	1	1	1	1	1	1	1	1	1	1	1
385		11768.3	0.618639	10819.9	0.686971	-948.417	0.0683329		4365.06	0.0873012			1	1	1	1	1	1	1	1	1	1	1	1	1	1	1	1	1	1	1	1	1	1	1	1	1	1	1	1	1	1	1	1	1	1	1	1	1
386		8870.83	0.45738	7695.48	0.529471	-1175.35	0.0720908		4779.89	0.0955978			1	1	1	1	1	1	1	1	1	1	1	1	1	1	1	1	1	1	1	1	1	1	1	1	1	1	1	1	1	1	1	1	1	1	1	1	1
387		13993.7	0.603328	14016.2	0.660226	22.5198	0.0568978		2822.37	0.0564474			0	0	0	0	1	1	1	1	1	1	1	1	1	1	1	1	1	1	1	1	1	1	1	1	1	1	1	1	1	1	1	1	1	1	1	1	1
388		10613.3	0.60344	12720	0.882417	2106.68	0.278977		11842.1	0.236843			0	0	0	0	0	0	0	0	0	0	0	0	0	0	0	0	0	1	1	1	1	1	1	1	1	1	1	1	1	1	1	1	1	1	1	1	1
389		13523.2	0.609919	11816.4	0.604274	-1706.81	-0.00564515		1424.55	0.0284911			1	1	1	1	1	1	1	1	1	1	1	1	1	1	1	1	1	1	1	1	1	1	1	1	1	1	1	1	1	1	1	1	1	1	1	1	1
390		12401.5	0.455007	17025.4	0.791007	4623.93	0.336		12176.1	0.243521			0	0	0	0	0	0	0	0	0	0	0	0	0	0	0	0	0	0	0	0	0	0	0	1	1	1	1	1	1	1	1	1	1	1	1	1	1
391		10811.2	0.496457	14438.8	0.756853	3627.56	0.260396		9392.23	0.187845			0	0	0	0	0	0	0	0	0	0	0	0	0	0	0	0	0	0	0	0	0	0	0	1	1	1	1	1	1	1	1	1	1	1	1	1	1
392		9097.35	0.477244	9597.52	0.639017	500.173	0.161774		7588.51	0.15177			0	0	0	0	0	0	0	0	0	0	0	0	0	1	1	1	1	1	1	1	1	1	1	1	1	1	1	1	1	1	1	1	1	1	1	1	1
393		14818.1	0.752986	13390.1	0.765088	-1427.99	0.012102		2033.09	0.0406618			1	1	1	1	1	1	1	1	1	1	1	1	1	1	1	1	1	1	1	1	1	1	1	1	1	1	1	1	1	1	1	1	1	1	1	1	1
394		11613.5	0.676976	11922	0.841505	308.48	0.164529		7917.97	0.158359			0	0	0	0	0	0	0	0	0	0	0	1	1	1	1	1	1	1	1	1	1	1	1	1	1	1	1	1	1	1	1	1	1	1	1	1	1
395		10005.5	0.662297	10174.6	0.766724	169.19	0.104428		5052.19	0.101044			0	0	0	0	0	0	0	0	0	0	0	1	1	1	1	1	1	1	1	1	1	1	1	1	1	1	1	1	1	1	1	1	1	1	1	1	1
396		14319	0.532969	16462	0.728138	2143	0.195169		7615.47	0.152309			0	0	0	0	0	0	0	0	0	0	0	0	0	0	0	0	0	0	0	0	1	1	1	1	1	1	1	1	1	1	1	1	1	1	1	1	1
397		9157.66	0.533793	12008.2	0.896971	2850.51	0.363178		15308.4	0.306168			0	0	0	0	0	0	0	0	0	0	0	0	0	0	0	0	0	1	1	1	1	1	1	1	1	1	1	1	1	1	1	1	1	1	1	1	1
398		10895.3	0.668747	12461	0.886722	1565.72	0.217975		9333.02	0.18666			0	0	0	0	0	0	0	0	0	0	0	0	0	0	0	0	0	1	1	1	1	1	1	1	1	1	1	1	1	1	1	1	1	1	1	1	1
399		12156	0.641696	13408.6	0.831185	1252.66	0.189489		8221.79	0.164436			0	0	0	0	0	0	0	0	0	0	0	0	0	0	0	0	1	1	1	1	1	1	1	1	1	1	1	1	1	1	1	1	1	1	1	1	1
400		11750.5	0.599286	7364.18	0.414604	-4386.34	-0.184682		-4847.76	-0.0969553			1	1	1	1	1	1	1	1	1	1	1	1	1	1	1	1	1	1	1	1	1	1	1	1	1	1	1	1	1	1	1	1	1	0	0	0	0
401		11464.5	0.555751	13912.1	0.780355	2447.69	0.224604		8782.52	0.17565			0	0	0	0	0	0	0	0	0	0	0	0	0	0	0	0	0	0	0	0	1	1	1	1	1	1	1	1	1	1	1	1	1	1	1	1	1
402		14030.4	0.767612	10089.6	0.658788	-3940.79	-0.108824		-1500.42	-0.0300084			1	1	1	1	1	1	1	1	1	1	1	1	1	1	1	1	1	1	1	1	1	1	1	1	1	1	1	1	1	1	1	1	1	1	1	1	1
403		12840.1	0.512138	15551.3	0.745209	2711.26	0.233071		8942.29	0.178846			0	0	0	0	0	0	0	0	0	0	0	0	0	0	0	0	0	0	0	0	0	1	1	1	1	1	1	1	1	1	1	1	1	1	1	1	1
404		12937.3	0.65059	13449.9	0.77389	512.626	0.1233		5652.35	0.113047			0	0	0	0	0	0	0	0	0	0	0	0	0	0	1	1	1	1	1	1	1	1	1	1	1	1	1	1	1	1	1	1	1	1	1	1	1
405		12227.2	0.637975	14061.9	0.858808	1834.72	0.220833		9206.92	0.184138			0	0	0	0	0	0	0	0	0	0	0	0	0	0	0	0	0	0	1	1	1	1	1	1	1	1	1	1	1	1	1	1	1	1	1	1	1
406		17183.1	0.795668	13350.2	0.754491	-3832.92	-0.0411766		1774.09	0.0354818			1	1	1	1	1	1	1	1	1	1	1	1	1	1	1	1	1	1	1	1	1	1	1	1	1	1	1	1	1	1	1	1	1	1	1	1	1
407		12036.6	0.706198	12180.9	0.948806	144.317	0.242608		11986.1	0.239722			0	0	0	0	0	0	1	1	1	1	1	1	1	1	1	1	1	1	1	1	1	1	1	1	1	1	1	1	1	1	1	1	1	1	1	1	1
408		15356.3	0.825169	14427.5	0.870402	-928.752	0.0452337		3190.44	0.0638087			1	1	1	1	1	1	1	1	1	1	1	1	1	1	1	1	1	1	1	1	1	1	1	1	1	1	1	1	1	1	1	1	1	1	1	1	1
409		12125	0.722582	12063.4	0.79706	-61.6038	0.0744783		3785.52	0.0757104			1	1	1	1	1	1	1	1	1	1	1	1	1	1	1	1	1	1	1	1	1	1	1	1	1	1	1	1	1	1	1	1	1	1	1	1	1
410		13992.5	0.693492	11453.9	0.644757	-2538.59	-0.0487352		101.834	0.00203668			1	1	1	1	1	1	1	1	1	1	1	1	1	1	1	1	1	1	1	1	1	1	1	1	1	1	1	1	1	1	1	1	1	1	1	1	1
411		14283.4	0.535374	10871	0.442377	-3412.37	-0.0929973		-1237.5	-0.0247499			1	1	1	1	1	1	1	1	1	1	1	1	1	1	1	1	1	1	1	1	1	1	1	1	1	1	1	1	1	1	1	1	1	1	1	1	1
412		10810.3	0.621148	6796.78	0.407111	-4013.54	-0.214037		-6688.32	-0.133766			1	1	1	1	1	1	1	1	1	1	1	1	1	1	1	1	1	1	1	1	1	1	1	1	1	1	1	1	0	0	0	0	0	0	0	0	0
413		11193.3	0.501168	11312.4	0.628513	119.096	0.127345		6248.17	0.124963			0	0	0	0	0	0	0	0	0	0	1	1	1	1	1	1	1	1	1	1	1	1	1	1	1	1	1	1	1	1	1	1	1	1	1	1	1
414		11483.4	0.573068	13734.3	0.840924	2250.95	0.267856		11141.9	0.222837			0	0	0	0	0	0	0	0	0	0	0	0	0	0	0	0	0	0	1	1	1	1	1	1	1	1	1	1	1	1	1	1	1	1	1	1	1
415		12698.4	0.75832	9562.8	0.655262	-3135.58	-0.103059		-2017.35	-0.040347			1	1	1	1	1	1	1	1	1	1	1	1	1	1	1	1	1	1	1	1	1	1	1	1	1	1	1	1	1	1	1	1	1	1	1	1	1
416		10540.6	0.44743	8079.26	0.393922	-2461.37	-0.0535084		-214.045	-0.0042809			1	1	1	1	1	1	1	1	1	1	1	1	1	1	1	1	1	1	1	1	1	1	1	1	1	1	1	1	1	1	1	1	1	1	1	1	1
417		14789.4	0.639837	11945.8	0.557733	-2843.61	-0.0821045		-1261.61	-0.0252323			1	1	1	1	1	1	1	1	1	1	1	1	1	1	1	1	1	1	1	1	1	1	1	1	1	1	1	1	1	1	1	1	1	1	1	1	1
418		12960.4	0.744734	8471.2	0.580636	-4489.23	-0.164098		-3715.68	-0.0743135			1	1	1	1	1	1	1	1	1	1	1	1	1	1	1	1	1	1	1	1	1	1	1	1	1	1	1	1	1	1	1	1	1	1	1	1	1
419		14497	0.690341	14127.5	0.832888	-369.556	0.142547		7496.91	0.149938			1	1	1	1	1	1	1	1	1	1	1	1	1	1	1	1	1	1	1	1	1	1	1	1	1	1	1	1	1	1	1	1	1	1	1	1	1
420		12859.4	0.656824	9275.23	0.562212	-3584.2	-0.0946116		-1146.38	-0.0229276			1	1	1	1	1	1	1	1	1	1	1	1	1	1	1	1	1	1	1	1	1	1	1	1	1	1	1	1	1	1	1	1	1	1	1	1	1
421		10964.6	0.693227	8898.69	0.659671	-2065.89	-0.0335554		388.115	0.0077623			1	1	1	1	1	1	1	1	1	1	1	1	1	1	1	1	1	1	1	1	1	1	1	1	1	1	1	1	1	1	1	1	1	1	1	1	1
422		12948.6	0.508509	10999.1	0.546498	-1949.54	0.0379894		3849.01	0.0769802			1	1	1	1	1	1	1	1	1	1	1	1	1	1	1	1	1	1	1	1	1	1	1	1	1	1	1	1	1	1	1	1	1	1	1	1	1
423		13149.9	0.709351	12475.4	0.833431	-674.565	0.124081		6878.6	0.137572			1	1	1	1	1	1	1	1	1	1	1	1	1	1	1	1	1	1	1	1	1	1	1	1	1	1	1	1	1	1	1	1	1	1	1	1	1
424		13079.2	0.589198	11106.7	0.578745	-1972.48	-0.0104529		1449.84	0.0289967			1	1	1	1	1	1	1	1	1	1	1	1	1	1	1	1	1	1	1	1	1	1	1	1	1	1	1	1	1	1	1	1	1	1	1	1	1
425		9566.25	0.484489	12346	0.746024	2779.75	0.261535		10297	0.20594			0	0	0	0	0	0	0	0	0	0	0	0	0	0	0	0	0	0	0	0	1	1	1	1	1	1	1	1	1	1	1	1	1	1	1	1	1
426		12282.5	0.648941	8862	0.590764	-3420.49	-0.0581766		511.653	0.0102331			1	1	1	1	1	1	1	1	1	1	1	1	1	1	1	1	1	1	1	1	1	1	1	1	1	1	1	1	1	1	1	1	1	1	1	1	1
427		17081.2	0.661245	20077.9	0.92757	2996.63	0.266325		10319.6	0.206393			0	0	0	0	0	0	0	0	0	0	0	0	0	0	0	0	0	0	0	0	0	1	1	1	1	1	1	1	1	1	1	1	1	1	1	1	1
428		16295.3	0.710334	13416	0.638917	-2879.24	-0.0714168		-691.602	-0.013832			1	1	1	1	1	1	1	1	1	1	1	1	1	1	1	1	1	1	1	1	1	1	1	1	1	1	1	1	1	1	1	1	1	1	1	1	1
429		11458.5	0.473782	12464.7	0.617712	1006.19	0.143929		6190.28	0.123806			0	0	0	0	0	0	0	0	0	0	0	0	0	0	0	0	1	1	1	1	1	1	1	1	1	1	1	1	1	1	1	1	1	1	1	1	1
430		10281.3	0.574734	9504.87	0.653559	-776.38	0.0788245		4717.6	0.0943521			1	1	1	1	1	1	1	1	1	1	1	1	1	1	1	1	1	1	1	1	1	1	1	1	1	1	1	1	1	1	1	1	1	1	1	1	1
431		13302.7	0.635638	10584	0.606922	-2718.71	-0.0287153		1282.95	0.0256589			1	1	1	1	1	1	1	1	1	1	1	1	1	1	1	1	1	1	1	1	1	1	1	1	1	1	1	1	1	1	1	1	1	1	1	1	1
432		14037.9	0.760648	11022.5	0.686827	-3015.39	-0.0738214		-675.681	-0.0135136			1	1	1	1	1	1	1	1	1	1	1	1	1	1	1	1	1	1	1	1	1	1	1	1	1	1	1	1	1	1	1	1	1	1	1	1	1
433		11275.4	0.68694	10051.3	0.718742	-1224.11	0.0318014		2814.18	0.0562836			1	1	1	1	1	1	1	1	1	1	1	1	1	1	1	1	1	1	1	1	1	1	1	1	1	1	1	1	1	1	1	1	1	1	1	1	1
434		10654.5	0.658409	10335.8	0.785283	-318.621	0.126874		6662.34	0.133247			1	1	1	1	1	1	1	1	1	1	1	1	1	1	1	1	1	1	1	1	1	1	1	1	1	1	1	1	1	1	1	1	1	1	1	1	1
435		11498.3	0.567684	9279.58	0.537712	-2218.76	-0.0299725		720.137	0.0144027			1	1	1	1	1	1	1	1	1	1	1	1	1	1	1	1	1	1	1	1	1	1	1	1	1	1	1	1	1	1	1	1	1	1	1	1	1
436		11119.2	0.741915	11577.7	0.868635	458.419	0.126721		5877.62	0.117552			0	0	0	0	0	0	0	0	0	0	0	0	0	1	1	1	1	1	1	1	1	1	1	1	1	1	1	1	1	1	1	1	1	1	1	1	1
437		11597	0.458635	14814.7	0.742066	3217.75	0.283432		10953.8	0.219077			0	0	0	0	0	0	0	0	0	0	0	0	0	0	0	0	0	0	0	0	0	1	1	1	1	1	1	1	1	1	1	1	1	1	1	1	1
438		14624.8	0.792576	13968.3	0.865219	-656.513	0.0726423		4288.63	0.0857725			1	1	1	1	1	1	1	1	1	1	1	1	1	1	1	1	1	1	1	1	1	1	1	1	1	1	1	1	1	1	1	1	1	1	1	1	1
439		12426.6	0.54031	16144.4	0.857209	3717.77	0.316899		12127.2	0.242544			0	0	0	0	0	0	0	0	0	0	0	0	0	0	0	0	0	0	0	0	0	1	1	1	1	1	1	1	1	1	1	1	1	1	1	1	1
440		12929.6	0.65284	12766.2	0.754929	-163.417	0.102089		5267.87	0.105357			1	1	1	1	1	1	1	1	1	1	1	1	1	1	1	1	1	1	1	1	1	1	1	1	1	1	1	1	1	1	1	1	1	1	1	1	1
441		15280.7	0.519415	15843.9	0.716601	563.132	0.197186		9296.16	0.185923			0	0	0	0	0	0	0	0	0	0	0	0	1	1	1	1	1	1	1	1	1	1	1	1	1	1	1	1	1	1	1	1	1	1	1	1	1
442		13065.1	0.503078	17368.6	0.796793	4303.47	0.293715		10382.3	0.207645			0	0	0	0	0	0	0	0	0	0	0	0	0	0	0	0	0	0	0	0	0	0	0	0	1	1	1	1	1	1	1	1	1	1	1	1	1
443		18740.4	0.816449	21251.9	1.04181	2511.52	0.225361		8756.53	0.175131			0	0	0	0	0	0	0	0	0	0	0	0	0	0	0	0	0	0	0	0	0	1	1	1	1	1	1	1	1	1	1	1	1	1	1	1	1
444		12057.9	0.613704	13612.7	0.819321	1554.77	0.205617		8726.07	0.174521			0	0	0	0	0	0	0	0	0	0	0	0	0	0	0	0	0	1	1	1	1	1	1	1	1	1	1	1	1	1	1	1	1	1	1	1	1
445		14111.1	0.824877	10325.7	0.697253	-3785.4	-0.127625		-2595.83	-0.0519165			1	1	1	1	1	1	1	1	1	1	1	1	1	1	1	1	1	1	1	1	1	1	1	1	1	1	1	1	1	1	1	1	1	1	1	1	1
446		11683.6	0.820948	8940.47	0.771453	-2743.18	-0.0494946		268.444	0.00536887			1	1	1	1	1	1	1	1	1	1	1	1	1	1	1	1	1	1	1	1	1	1	1	1	1	1	1	1	1	1	1	1	1	1	1	1	1
447		13828.3	0.644445	16340.3	0.882209	2512.05	0.237763		9376.1	0.187522			0	0	0	0	0	0	0	0	0	0	0	0	0	0	0	0	0	0	0	0	1	1	1	1	1	1	1	1	1	1	1	1	1	1	1	1	1
448		14161.3	0.698606	13148.9	0.76397	-1012.36	0.0653644		4280.59	0.0856117			1	1	1	1	1	1	1	1	1	1	1	1	1	1	1	1	1	1	1	1	1	1	1	1	1	1	1	1	1	1	1	1	1	1	1	1	1
449		12004.7	0.743922	9677.08	0.732711	-2327.63	-0.0112114		1767.05	0.0353411			1	1	1	1	1	1	1	1	1	1	1	1	1	1	1	1	1	1	1	1	1	1	1	1	1	1	1	1	1	1	1	1	1	1	1	1	1
450		17413.6	0.914887	9925.21	0.577327	-7488.35	-0.33756		-9389.66	-0.187793			1	1	1	1	1	1	1	1	1	1	1	1	1	1	1	1	1	1	1	1	1	1	1	1	1	1	1	1	1	1	1	1	0	0	0	0	0
451		12332.2	0.689765	8955.34	0.573789	-3376.82	-0.115976		-2421.97	-0.0484395			1	1	1	1	1	1	1	1	1	1	1	1	1	1	1	1	1	1	1	1	1	1	1	1	1	1	1	1	1	1	1	1	1	1	1	1	1
452		11191.5	0.55443	13842	0.844414	2650.53	0.289984		11848.6	0.236973			0	0	0	0	0	0	0	0	0	0	0	0	0	0	0	0	0	0	0	1	1	1	1	1	1	1	1	1	1	1	1	1	1	1	1	1	1
453		12094.5	0.695229	9472.74	0.59433	-2621.72	-0.1009		-2423.26	-0.0484652			1	1	1	1	1	1	1	1	1	1	1	1	1	1	1	1	1	1	1	1	1	1	1	1	1	1	1	1	1	1	1	1	1	1	1	0	0
454		12522	0.817993	12013.8	0.876946	-508.233	0.0589529		3455.88	0.0691176			1	1	1	1	1	1	1	1	1	1	1	1	1	1	1	1	1	1	1	1	1	1	1	1	1	1	1	1	1	1	1	1	1	1	1	1	1
455		13424.1	0.678947	16434.5	1.04666	3010.35	0.367711		15375.2	0.307504			0	0	0	0	0	0	0	0	0	0	0	0	0	0	0	0	0	0	1	1	1	1	1	1	1	1	1	1	1	1	1	1	1	1	1	1	1
456		10705.3	0.608402	9580.42	0.745496	-1124.93	0.137095		7979.65	0.159593			1	1	1	1	1	1	1	1	1	1	1	1	1	1	1	1	1	1	1	1	1	1	1	1	1	1	1	1	1	1	1	1	1	1	1	1	1
457		12856.3	0.509822	12471.5	0.606267	-384.796	0.0964457		5207.08	0.104142			1	1	1	1	1	1	1	1	1	1	1	1	1	1	1	1	1	1	1	1	1	1	1	1	1	1	1	1	1	1	1	1	1	1	1	1	1
458		15721.7	0.697178	9689.23	0.489857	-6032.45	-0.20732		-4333.57	-0.0866714			1	1	1	1	1	1	1	1	1	1	1	1	1	1	1	1	1	1	1	1	1	1	1	1	1	1	1	1	1	1	1	1	1	1	1	1	1
459		14715	0.729746	11892.5	0.694907	-2822.49	-0.0348384		1080.57	0.0216114			1	1	1	1	1	1	1	1	1	1	1	1	1	1	1	1	1	1	1	1	1	1	1	1	1	1	1	1	1	1	1	1	1	1	1	1	1
460		10071.2	0.547314	10484.5	0.688689	413.334	0.141376		6655.45	0.133109			0	0	0	0	0	0	0	0	0	0	0	0	1	1	1	1	1	1	1	1	1	1	1	1	1	1	1	1	1	1	1	1	1	1	1	1	1
461		11604.5	0.762714	13298.4	1.00819	1693.89	0.245475		10579.9	0.211597			0	0	0	0	0	0	0	0	0	0	0	0	0	0	0	0	1	1	1	1	1	1	1	1	1	1	1	1	1	1	1	1	1	1	1	1	1
462		14181.5	0.849677	14033.8	0.934575	-147.666	0.0848975		4392.54	0.0878508			1	1	1	1	1	1	1	1	1	1	1	1	1	1	1	1	1	1	1	1	1	1	1	1	1	1	1	1	1	1	1	1	1	1	1	1	1
463		10617.3	0.573267	12008.9	0.805847	1391.64	0.23258		10237.4	0.204747			0	0	0	0	0	0	0	0	0	0	0	0	0	0	0	1	1	1	1	1	1	1	1	1	1	1	1	1	1	1	1	1	1	1	1	1	1
464		12278.4	0.598719	9783.09	0.554622	-2495.33	-0.0440966		290.504	0.00581008			1	1	1	1	1	1	1	1	1	1	1	1	1	1	1	1	1	1	1	1	1	1	1	1	1	1	1	1	1	1	1	1	1	1	1	1	1
465		9619.72	0.485104	12658.3	0.799052	3038.61	0.313948		12658.8	0.253176			0	0	0	0	0	0	0	0	0	0	0	0	0	0	0	0	0	0	0	1	1	1	1	1	1	1	1	1	1	1	1	1	1	1	1	1	1
466		21915.9	0.801216	15632	0.634157	-6283.93	-0.167059		-2069.03	-0.0413806			1	1	1	1	1	1	1	1	1	1	1	1	1	1	1	1	1	1	1	1	1	1	1	1	1	1	1	1	1	1	1	1	1	1	1	1	1
467		14602.9	0.823179	14228.6	0.922812	-374.303	0.0996327		5355.94	0.107119			1	1	1	1	1	1	1	1	1	1	1	1	1	1	1	1	1	1	1	1	1	1	1	1	1	1	1	1	1	1	1	1	1	1	1	1	1
468		12830.9	0.591332	13205.4	0.764673	374.562	0.173342		8292.53	0.165851			0	0	0	0	0	0	0	0	0	0	0	0	1	1	1	1	1	1	1	1	1	1	1	1	1	1	1	1	1	1	1	1	1	1	1	1	1
469		14253.4	0.596261	14162.4	0.713892	-91.0454	0.117631		5972.62	0.119452			1	1	1	1	1	1	1	1	1	1	1	1	1	1	1	1	1	1	1	1	1	1	1	1	1	1	1	1	1	1	1	1	1	1	1	1	1
470		12922.2	0.68332	14216.9	0.904891	1294.73	0.221571		9783.82	0.195676			0	0	0	0	0	0	0	0	0	0	0	0	0	0	0	1	1	1	1	1	1	1	1	1	1	1	1	1	1	1	1	1	1	1	1	1	1
471		12807.3	0.540588	14216.2	0.737876	1408.89	0.197288		8455.53	0.169111			0	0	0	0	0	0	0	0	0	0	0	0	0	0	0	0	0	1	1	1	1	1	1	1	1	1	1	1	1	1	1	1	1	1	1	1	1
472		15489.1	0.593905	13508.2	0.601532	-1980.86	0.00762672		2362.2	0.0472439			1	1	1	1	1	1	1	1	1	1	1	1	1	1	1	1	1	1	1	1	1	1	1	1	1	1	1	1	1	1	1	1	1	1	1	1	1
473		14011.8	0.631274	14081.9	0.783394	70.1324	0.152119		7535.84	0.150717			0	0	0	0	0	1	1	1	1	1	1	1	1	1	1	1	1	1	1	1	1	1	1	1	1	1	1	1	1	1	1	1	1	1	1	1	1
474		12485.5	0.780331	10830	0.779838	-1655.51	-0.00049308		1630.86	0.0326172			1	1	1	1	1	1	1	1	1	1	1	1	1	1	1	1	1	1	1	1	1	1	1	1	1	1	1	1	1	1	1	1	1	1	1	1	1
475		16814.4	0.769703	14109.2	0.740102	-2705.24	-0.0296004		1225.22	0.0245044			1	1	1	1	1	1	1	1	1	1	1	1	1	1	1	1	1	1	1	1	1	1	1	1	1	1	1	1	1	1	1	1	1	1	1	1	1
476		12491.1	0.727005	13039.2	0.905273	548.114	0.178268		8365.27	0.167305			0	0	0	0	0	0	0	0	0	0	0	0	0	1	1	1	1	1	1	1	1	1	1	1	1	1	1	1	1	1	1	1	1	1	1	1	1
477		14641.5	0.654127	10424.4	0.552058	-4217.08	-0.102069		-886.387	-0.0177277			1	1	1	1	1	1	1	1	1	1	1	1	1	1	1	1	1	1	1	1	1	1	1	1	1	1	1	1	1	1	1	1	1	1	1	1	1
478		12326.9	0.632156	11941.9	0.684785	-384.992	0.0526292		3016.45	0.060329			1	1	1	1	1	1	1	1	1	1	1	1	1	1	1	1	1	1	1	1	1	1	1	1	1	1	1	1	1	1	1	1	1	1	1	1	1
479		15349.1	0.583648	11766.1	0.506268	-3582.9	-0.0773792		-286.058	-0.00572116			1	1	1	1	1	1	1	1	1	1	1	1	1	1	1	1	1	1	1	1	1	1	1	1	1	1	1	1	1	1	1	1	1	1	1	1	1
480		11745.7	0.609637	13551.1	0.89748	1805.38	0.287844		12586.8	0.251736			0	0	0	0	0	0	0	0	0	0	0	0	0	0	0	0	1	1	1	1	1	1	1	1	1	1	1	1	1	1	1	1	1	1	1	1	1
481		16374.8	0.701672	15447.4	0.814259	-927.342	0.112587		6556.68	0.131134			1	1	1	1	1	1	1	1	1	1	1	1	1	1	1	1	1	1	1	1	1	1	1	1	1	1	1	1	1	1	1	1	1	1	1	1	1
482		14943.1	0.718395	9668.89	0.545456	-5274.21	-0.172939		-3372.73	-0.0674547			1	1	1	1	1	1	1	1	1	1	1	1	1	1	1	1	1	1	1	1	1	1	1	1	1	1	1	1	1	1	1	1	1	1	1	1	1
483		10630.9	0.555494	9926.85	0.617418	-704.058	0.0619237		3800.24	0.0760048			1	1	1	1	1	1	1	1	1	1	1	1	1	1	1	1	1	1	1	1	1	1	1	1	1	1	1	1	1	1	1	1	1	1	1	1	1
484		13396.9	0.659403	12818.8	0.772248	-578.11	0.112845		6220.36	0.124407			1	1	1	1	1	1	1	1	1	1	1	1	1	1	1	1	1	1	1	1	1	1	1	1	1	1	1	1	1	1	1	1	1	1	1	1	1
485		16111.7	0.748035	14433.1	0.838956	-1678.62	0.0909212		6224.67	0.124493			1	1	1	1	1	1	1	1	1	1	1	1	1	1	1	1	1	1	1	1	1	1	1	1	1	1	1	1	1	1	1	1	1	1	1	1	1
486		12052.4	0.681245	10648.3	0.6733	-1404.08	-0.00794529		1006.81	0.0201362			1	1	1	1	1	1	1	1	1	1	1	1	1	1	1	1	1	1	1	1	1	1	1	1	1	1	1	1	1	1	1	1	1	1	1	1	1
487		15260.4	0.663309	11076.3	0.537584	-4184.16	-0.125725		-2102.09	-0.0420418			1	1	1	1	1	1	1	1	1	1	1	1	1	1	1	1	1	1	1	1	1	1	1	1	1	1	1	1	1	1	1	1	1	1	1	1	1
488		11657.5	0.512957	11128.2	0.640143	-529.211	0.127187		6888.55	0.137771			1	1	1	1	1	1	1	1	1	1	1	1	1	1	1	1	1	1	1	1	1	1	1	1	1	1	1	1	1	1	1	1	1	1	1	1	1
489		10446.8	0.723791	9956.01	0.826964	-490.807	0.103173		5649.48	0.11299			1	1	1	1	1	1	1	1	1	1	1	1	1	1	1	1	1	1	1	1	1	1	1	1	1	1	1	1	1	1	1	1	1	1	1	1	1
490		13784	0.607636	15716.9	0.776002	1932.92	0.168365		6485.35	0.129707			0	0	0	0	0	0	0	0	0	0	0	0	0	0	0	0	0	0	0	0	0	1	1	1	1	1	1	1	1	1	1	1	1	1	1	1	1
491		11950.6	0.598192	12887.5	0.741392	936.911	0.1432		6223.1	0.124462			0	0	0	0	0	0	0	0	0	0	0	0	0	0	0	0	1	1	1	1	1	1	1	1	1	1	1	1	1	1	1	1	1	1	1	1	1
492		14559.9	0.650017	8728.4	0.471339	-5831.54	-0.178678		-3102.37	-0.0620474			1	1	1	1	1	1	1	1	1	1	1	1	1	1	1	1	1	1	1	1	1	1	1	1	1	1	1	1	1	1	1	1	1	1	1	1	1
493		9169.77	0.506069	9547.27	0.647047	377.498	0.140978		6671.41	0.133428			0	0	0	0	0	0	0	0	0	0	0	0	1	1	1	1	1	1	1	1	1	1	1	1	1	1	1	1	1	1	1	1	1	1	1	1	1
494		12497.2	0.866555	10097.6	0.766919	-2399.61	-0.0996355		-2582.16	-0.0516433			1	1	1	1	1	1	1	1	1	1	1	1	1	1	1	1	1	1	1	1	1	1	1	1	1	1	1	1	1	1	1	1	1	1	0	0	0
495		10467.3	0.560703	13680.1	0.959816	3212.79	0.399113		16742.9	0.334857			0	0	0	0	0	0	0	0	0	0	0	0	0	0	0	0	0	0	1	1	1	1	1	1	1	1	1	1	1	1	1	1	1	1	1	1	1
496		15162.5	0.734882	13931.7	0.733514	-1230.74	-0.00136798		1162.34	0.0232468			1	1	1	1	1	1	1	1	1	1	1	1	1	1	1	1	1	1	1	1	1	1	1	1	1	1	1	1	1	1	1	1	1	1	1	1	1
497		9082.98	0.306018	10785.8	0.43163	1702.83	0.125612		4577.75	0.091555			0	0	0	0	0	0	0	0	0	0	0	0	0	0	0	0	0	0	0	0	0	0	0	1	1	1	1	1	1	1	1	1	1	1	1	1	1
498		14559.3	0.794932	14626.1	0.909267	66.7207	0.114334		5650	0.113			0	0	0	0	0	0	1	1	1	1	1	1	1	1	1	1	1	1	1	1	1	1	1	1	1	1	1	1	1	1	1	1	1	1	1	1	1
499		10176.3	0.507226	12995.6	0.821716	2819.26	0.31449		12905.2	0.258105			0	0	0	0	0	0	0	0	0	0	0	0	0	0	0	0	0	0	1	1	1	1	1	1	1	1	1	1	1	1	1	1	1	1	1	1	1
500		11595.4	0.460605	12300.2	0.599043	704.792	0.138438		6217.13	0.124343			0	0	0	0	0	0	0	0	0	0	0	0	0	0	0	1	1	1	1	1	1	1	1	1	1	1	1	1	1	1	1	1	1	1	1	1	1
501		11982.4	0.772371	13334.8	0.952769	1352.4	0.180397		7667.47	0.153349			0	0	0	0	0	0	0	0	0	0	0	0	0	0	0	0	0	1	1	1	1	1	1	1	1	1	1	1	1	1	1	1	1	1	1	1	1
502		15412.1	0.705352	14314.5	0.776648	-1097.61	0.0712954		4662.38	0.0932477			1	1	1	1	1	1	1	1	1	1	1	1	1	1	1	1	1	1	1	1	1	1	1	1	1	1	1	1	1	1	1	1	1	1	1	1	1
503		13465.3	0.689733	12860.6	0.771114	-604.659	0.0813805		4673.68	0.0934737			1	1	1	1	1	1	1	1	1	1	1	1	1	1	1	1	1	1	1	1	1	1	1	1	1	1	1	1	1	1	1	1	1	1	1	1	1
504		11715.9	0.590022	9229.78	0.547501	-2486.16	-0.0425216		360.076	0.00720152			1	1	1	1	1	1	1	1	1	1	1	1	1	1	1	1	1	1	1	1	1	1	1	1	1	1	1	1	1	1	1	1	1	1	1	1	1
505		14420.5	0.453843	17883.1	0.694447	3462.63	0.240604		8567.57	0.171351			0	0	0	0	0	0	0	0	0	0	0	0	0	0	0	0	0	0	0	0	0	0	0	0	1	1	1	1	1	1	1	1	1	1	1	1	1
506		15908	0.93267	16058.4	1.07592	150.394	0.14325		7012.08	0.140242			0	0	0	0	0	0	0	0	0	0	0	1	1	1	1	1	1	1	1	1	1	1	1	1	1	1	1	1	1	1	1	1	1	1	1	1	1
507		13614.7	0.67418	13018.9	0.75223	-595.766	0.0780504		4498.29	0.0899657			1	1	1	1	1	1	1	1	1	1	1	1	1	1	1	1	1	1	1	1	1	1	1	1	1	1	1	1	1	1	1	1	1	1	1	1	1
508		13353.9	0.755094	12392.2	0.861647	-961.678	0.106553		6289.34	0.125787			1	1	1	1	1	1	1	1	1	1	1	1	1	1	1	1	1	1	1	1	1	1	1	1	1	1	1	1	1	1	1	1	1	1	1	1	1
509		10672.9	0.686097	9576.38	0.711823	-1096.51	0.0257265		2382.83	0.0476566			1	1	1	1	1	1	1	1	1	1	1	1	1	1	1	1	1	1	1	1	1	1	1	1	1	1	1	1	1	1	1	1	1	1	1	1	1
510		17415.5	0.965324	14204.3	0.869655	-3211.25	-0.0956688		-1572.19	-0.0314438			1	1	1	1	1	1	1	1	1	1	1	1	1	1	1	1	1	1	1	1	1	1	1	1	1	1	1	1	1	1	1	1	1	1	1	1	1
511		11943.9	0.602863	11155.3	0.662115	-788.569	0.0592518		3751.16	0.0750232			1	1	1	1	1	1	1	1	1	1	1	1	1	1	1	1	1	1	1	1	1	1	1	1	1	1	1	1	1	1	1	1	1	1	1	1	1
512		17939.2	0.795676	16724.1	0.843777	-1215.06	0.0481018		3620.15	0.0724031			1	1	1	1	1	1	1	1	1	1	1	1	1	1	1	1	1	1	1	1	1	1	1	1	1	1	1	1	1	1	1	1	1	1	1	1	1
513		14398.1	0.676422	15487.5	0.863668	1089.47	0.187246		8272.84	0.165457			0	0	0	0	0	0	0	0	0	0	0	0	0	0	0	1	1	1	1	1	1	1	1	1	1	1	1	1	1	1	1	1	1	1	1	1	1
514		14600.3	0.892982	10656.5	0.686015	-3943.85	-0.206968		-6404.53	-0.128091			1	1	1	1	1	1	1	1	1	1	1	1	1	1	1	1	1	1	1	1	1	1	1	1	1	1	1	1	1	0	0	0	0	0	0	0	0
515		11462	0.728665	11519.8	0.868692	57.7942	0.140027		6943.57	0.138871			0	0	0	0	0	1	1	1	1	1	1	1	1	1	1	1	1	1	1	1	1	1	1	1	1	1	1	1	1	1	1	1	1	1	1	1	1
516		14282.3	0.674088	13040.2	0.707668	-1242.07	0.0335803		2921.09	0.0584218			1	1	1	1	1	1	1	1	1	1	1	1	1	1	1	1	1	1	1	1	1	1	1	1	1	1	1	1	1	1	1	1	1	1	1	1	1
517		10847.4	0.651422	8251.36	0.614981	-2596.05	-0.0364409		773.999	0.01548			1	1	1	1	1	1	1	1	1	1	1	1	1	1	1	1	1	1	1	1	1	1	1	1	1	1	1	1	1	1	1	1	1	1	1	1	1
518		11799.2	0.526093	14030.2	0.763739	2230.98	0.237646		9651.31	0.193026			0	0	0	0	0	0	0	0	0	0	0	0	0	0	0	0	0	0	0	1	1	1	1	1	1	1	1	1	1	1	1	1	1	1	1	1	1
519		14081.8	0.716426	13884.4	0.791987	-197.437	0.0755609		3975.48	0.0795096			1	1	1	1	1	1	1	1	1	1	1	1	1	1	1	1	1	1	1	1	1	1	1	1	1	1	1	1	1	1	1	1	1	1	1	1	1
520		13550	0.677663	13560.3	0.81196	10.329	0.134298		6704.56	0.134091			0	1	1	1	1	1	1	1	1	1	1	1	1	1	1	1	1	1	1	1	1	1	1	1	1	1	1	1	1	1	1	1	1	1	1	1	1
521		15281.2	0.556312	16413.6	0.681168	1132.41	0.124856		5110.4	0.102208			0	0	0	0	0	0	0	0	0	0	0	0	0	0	0	0	0	0	0	1	1	1	1	1	1	1	1	1	1	1	1	1	1	1	1	1	1
522		16031.5	0.88004	11015.9	0.649229	-5015.6	-0.230811		-6524.98	-0.1305			1	1	1	1	1	1	1	1	1	1	1	1	1	1	1	1	1	1	1	1	1	1	1	1	1	1	1	1	1	1	1	0	0	0	0	0	0
523		14605.7	0.649707	12334.4	0.613112	-2271.32	-0.0365953		441.555	0.0088311			1	1	1	1	1	1	1	1	1	1	1	1	1	1	1	1	1	1	1	1	1	1	1	1	1	1	1	1	1	1	1	1	1	1	1	1	1
524		12934.8	0.616629	14340.8	0.912879	1405.93	0.29625		13406.6	0.268131			0	0	0	0	0	0	0	0	0	0	0	0	0	0	1	1	1	1	1	1	1	1	1	1	1	1	1	1	1	1	1	1	1	1	1	1	1
525		12974.3	0.634548	11089.2	0.676687	-1885.16	0.042139		3992.11	0.0798423			1	1	1	1	1	1	1	1	1	1	1	1	1	1	1	1	1	1	1	1	1	1	1	1	1	1	1	1	1	1	1	1	1	1	1	1	1
526		15667.2	0.715432	12246.6	0.609828	-3420.69	-0.105604		-1859.53	-0.0371906			1	1	1	1	1	1	1	1	1	1	1	1	1	1	1	1	1	1	1	1	1	1	1	1	1	1	1	1	1	1	1	1	1	1	1	1	1
527		13313.3	0.601555	10658.7	0.563976	-2654.55	-0.0375793		775.592	0.0155118			1	1	1	1	1	1	1	1	1	1	1	1	1	1	1	1	1	1	1	1	1	1	1	1	1	1	1	1	1	1	1	1	1	1	1	1	1
528		14513.9	0.732745	13302.5	0.773197	-1211.4	0.040452		3234	0.06468			1	1	1	1	1	1	1	1	1	1	1	1	1	1	1	1	1	1	1	1	1	1	1	1	1	1	1	1	1	1	1	1	1	1	1	1	1
529		13712.5	0.694587	12282.8	0.670975	-1429.61	-0.0236117		249.022	0.00498045			1	1	1	1	1	1	1	1	1	1	1	1	1	1	1	1	1	1	1	1	1	1	1	1	1	1	1	1	1	1	1	1	1	1	1	1	1
530		13638.1	0.605901	15130.4	0.822932	1492.21	0.21703		9359.29	0.187186			0	0	0	0	0	0	0	0	0	0	0	0	0	0	0	0	1	1	1	1	1	1	1	1	1	1	1	1	1	1	1	1	1	1	1	1	1
531		13691.9	0.722657	15645.2	0.970173	1953.26	0.247517		10422.6	0.208451			0	0	0	0	0	0	0	0	0	0	0	0	0	0	0	0	0	1	1	1	1	1	1	1	1	1	1	1	1	1	1	1	1	1	1	1	1
532		11641	0.743495	10068.2	0.746985	-1572.85	0.00349039		1747.37	0.0349473			1	1	1	1	1	1	1	1	1	1	1	1	1	1	1	1	1	1	1	1	1	1	1	1	1	1	1	1	1	1	1	1	1	1	1	1	1
533		13120.4	0.541066	14975.1	0.71659	1854.65	0.175524		6921.53	0.138431			0	0	0	0	0	0	0	0	0	0	0	0	0	0	0	0	0	0	0	0	1	1	1	1	1	1	1	1	1	1	1	1	1	1	1	1	1
534		13046.6	0.552787	16715.4	0.902411	3668.8	0.349625		13812.4	0.276249			0	0	0	0	0	0	0	0	0	0	0	0	0	0	0	0	0	0	0	0	1	1	1	1	1	1	1	1	1	1	1	1	1	1	1	1	1
535		12246.1	0.601437	9702.57	0.61505	-2543.55	0.0136129		3224.2	0.064484			1	1	1	1	1	1	1	1	1	1	1	1	1	1	1	1	1	1	1	1	1	1	1	1	1	1	1	1	1	1	1	1	1	1	1	1	1
536		15817.8	0.596852	13978.5	0.624999	-1839.38	0.0281469		3246.73	0.0649346			1	1	1	1	1	1	1	1	1	1	1	1	1	1	1	1	1	1	1	1	1	1	1	1	1	1	1	1	1	1	1	1	1	1	1	1	1
537		12714	0.624299	13435.5	0.769732	721.522	0.145434		6550.16	0.131003			0	0	0	0	0	0	0	0	0	0	0	0	0	0	1	1	1	1	1	1	1	1	1	1	1	1	1	1	1	1	1	1	1	1	1	1	1
538		16586.7	0.684925	14018.1	0.658709	-2568.65	-0.0262166		1257.82	0.0251565			1	1	1	1	1	1	1	1	1	1	1	1	1	1	1	1	1	1	1	1	1	1	1	1	1	1	1	1	1	1	1	1	1	1	1	1	1
539		12175.4	0.523372	12809.1	0.622952	633.661	0.0995808		4345.38	0.0869076			0	0	0	0	0	0	0	0	0	0	0	0	0	0	0	0	1	1	1	1	1	1	1	1	1	1	1	1	1	1	1	1	1	1	1	1	1
540		10833.5	0.651677	10768.1	0.762932	-65.3811	0.111255		5628.11	0.112562			1	1	1	1	1	1	1	1	1	1	1	1	1	1	1	1	1	1	1	1	1	1	1	1	1	1	1	1	1	1	1	1	1	1	1	1	1
541		10680.1	0.526593	11405.6	0.673191	725.546	0.146599		6604.39	0.132088			0	0	0	0	0	0	0	0	0	0	0	0	0	0	1	1	1	1	1	1	1	1	1	1	1	1	1	1	1	1	1	1	1	1	1	1	1
542		12166.1	0.643161	14475	0.852007	2308.99	0.208846		8133.31	0.162666			0	0	0	0	0	0	0	0	0	0	0	0	0	0	0	0	0	0	0	0	0	1	1	1	1	1	1	1	1	1	1	1	1	1	1	1	1
543		12858.1	0.557113	9146.17	0.432254	-3711.93	-0.124859		-2531.03	-0.0506205			1	1	1	1	1	1	1	1	1	1	1	1	1	1	1	1	1	1	1	1	1	1	1	1	1	1	1	1	1	1	1	1	1	1	1	1	1
544		14601	0.728415	12455.1	0.713361	-2145.89	-0.0150539		1393.2	0.0278639			1	1	1	1	1	1	1	1	1	1	1	1	1	1	1	1	1	1	1	1	1	1	1	1	1	1	1	1	1	1	1	1	1	1	1	1	1
545		11475.8	0.506191	11808	0.642954	332.198	0.136764		6505.98	0.13012			0	0	0	0	0	0	0	0	0	0	0	0	1	1	1	1	1	1	1	1	1	1	1	1	1	1	1	1	1	1	1	1	1	1	1	1	1
546		11948.9	0.627194	12542.8	0.786796	593.936	0.159602		7386.14	0.147723			0	0	0	0	0	0	0	0	0	0	0	0	0	1	1	1	1	1	1	1	1	1	1	1	1	1	1	1	1	1	1	1	1	1	1	1	1
547		10309	0.512361	10536.9	0.631107	227.95	0.118746		5709.36	0.114187			0	0	0	0	0	0	0	0	0	0	0	1	1	1	1	1	1	1	1	1	1	1	1	1	1	1	1	1	1	1	1	1	1	1	1	1	1
548		12732.5	0.559834	14461.6	0.765186	1729.09	0.205352		8538.53	0.170771			0	0	0	0	0	0	0	0	0	0	0	0	0	0	0	0	0	0	1	1	1	1	1	1	1	1	1	1	1	1	1	1	1	1	1	1	1
549		11595.3	0.487803	12978.3	0.642632	1382.98	0.154829		6358.44	0.127169			0	0	0	0	0	0	0	0	0	0	0	0	0	0	0	0	0	0	1	1	1	1	1	1	1	1	1	1	1	1	1	1	1	1	1	1	1
550		17022.1	0.699692	18664.2	0.872711	1642.07	0.173019		7008.87	0.140177			0	0	0	0	0	0	0	0	0	0	0	0	0	0	0	0	0	0	0	1	1	1	1	1	1	1	1	1	1	1	1	1	1	1	1	1	1
551		15957.7	0.789895	14802.4	0.822033	-1155.38	0.0321379		2762.28	0.0552456			1	1	1	1	1	1	1	1	1	1	1	1	1	1	1	1	1	1	1	1	1	1	1	1	1	1	1	1	1	1	1	1	1	1	1	1	1
552		12933.5	0.704828	11063.3	0.673543	-1870.17	-0.0312844		305.947	0.00611895			1	1	1	1	1	1	1	1	1	1	1	1	1	1	1	1	1	1	1	1	1	1	1	1	1	1	1	1	1	1	1	1	1	1	1	1	1
553		14954	0.787801	12188.3	0.729027	-2765.68	-0.058774		-173.017	-0.00346033			1	1	1	1	1	1	1	1	1	1	1	1	1	1	1	1	1	1	1	1	1	1	1	1	1	1	1	1	1	1	1	1	1	1	1	1	1
554		12727.2	0.67103	11461.5	0.701723	-1265.74	0.0306932		2800.4	0.0560079			1	1	1	1	1	1	1	1	1	1	1	1	1	1	1	1	1	1	1	1	1	1	1	1	1	1	1	1	1	1	1	1	1	1	1	1	1
555		13286.3	0.743311	10299.7	0.693228	-2986.55	-0.0500831		482.393	0.00964786			1	1	1	1	1	1	1	1	1	1	1	1	1	1	1	1	1	1	1	1	1	1	1	1	1	1	1	1	1	1	1	1	1	1	1	1	1
556		12099.9	0.616506	11508.5	0.65298	-591.43	0.0364734		2415.1	0.048302			1	1	1	1	1	1	1	1	1	1	1	1	1	1	1	1	1	1	1	1	1	1	1	1	1	1	1	1	1	1	1	1	1	1	1	1	1
557		15741.6	0.62095	14582.2	0.632612	-1159.39	0.0116626		1742.52	0.0348504			1	1	1	1	1	1	1	1	1	1	1	1	1	1	1	1	1	1	1	1	1	1	1	1	1	1	1	1	1	1	1	1	1	1	1	1	1
558		15092.6	0.851597	9507.35	0.586781	-5585.3	-0.264816		-7655.51	-0.15311			1	1	1	1	1	1	1	1	1	1	1	1	1	1	1	1	1	1	1	1	1	1	1	1	1	1	1	1	1	1	1	0	0	0	0	0	0
559		12936.7	0.574277	11196.6	0.579474	-1740.11	0.00519707		1999.97	0.0399993			1	1	1	1	1	1	1	1	1	1	1	1	1	1	1	1	1	1	1	1	1	1	1	1	1	1	1	1	1	1	1	1	1	1	1	1	1
560		14630.2	0.761385	14671.2	0.880474	40.9554	0.119088		5913.46	0.118269			0	0	0	0	1	1	1	1	1	1	1	1	1	1	1	1	1	1	1	1	1	1	1	1	1	1	1	1	1	1	1	1	1	1	1	1	1
561		13398	0.599174	14556.2	0.782061	1158.23	0.182887		7986.15	0.159723			0	0	0	0	0	0	0	0	0	0	0	0	0	0	0	0	1	1	1	1	1	1	1	1	1	1	1	1	1	1	1	1	1	1	1	1	1
562		12970.3	0.655225	12881.7	0.762468	-88.5902	0.107243		5450.74	0.109015			1	1	1	1	1	1	1	1	1	1	1	1	1	1	1	1	1	1	1	1	1	1	1	1	1	1	1	1	1	1	1	1	1	1	1	1	1
563		12028.9	0.735501	13993.4	0.99131	1964.49	0.255809		10826	0.216519			0	0	0	0	0	0	0	0	0	0	0	0	0	0	0	0	0	1	1	1	1	1	1	1	1	1	1	1	1	1	1	1	1	1	1	1	1
564		10926.4	0.809576	9049.61	0.816443	-1876.81	0.00686762		2220.2	0.0444039			1	1	1	1	1	1	1	1	1	1	1	1	1	1	1	1	1	1	1	1	1	1	1	1	1	1	1	1	1	1	1	1	1	1	1	1	1
565		12514.7	0.639065	13282	0.816409	767.325	0.177343		8099.85	0.161997			0	0	0	0	0	0	0	0	0	0	0	0	0	0	1	1	1	1	1	1	1	1	1	1	1	1	1	1	1	1	1	1	1	1	1	1	1
566		10512.9	0.541691	12339.8	0.752011	1826.96	0.21032		8689.05	0.173781			0	0	0	0	0	0	0	0	0	0	0	0	0	0	0	0	0	0	1	1	1	1	1	1	1	1	1	1	1	1	1	1	1	1	1	1	1
567		13832	0.794007	12169.5	0.839085	-1662.43	0.0450777		3916.31	0.0783262			1	1	1	1	1	1	1	1	1	1	1	1	1	1	1	1	1	1	1	1	1	1	1	1	1	1	1	1	1	1	1	1	1	1	1	1	1
568		18236.8	0.59134	17559.1	0.679848	-677.739	0.0885083		5103.15	0.102063			1	1	1	1	1	1	1	1	1	1	1	1	1	1	1	1	1	1	1	1	1	1	1	1	1	1	1	1	1	1	1	1	1	1	1	1	1
569		13666.3	0.667316	12707.1	0.742595	-959.217	0.0752792		4723.18	0.0944636			1	1	1	1	1	1	1	1	1	1	1	1	1	1	1	1	1	1	1	1	1	1	1	1	1	1	1	1	1	1	1	1	1	1	1	1	1
570		13201.2	0.668147	11158.1	0.647974	-2043.03	-0.0201724		1034.41	0.0206882			1	1	1	1	1	1	1	1	1	1	1	1	1	1	1	1	1	1	1	1	1	1	1	1	1	1	1	1	1	1	1	1	1	1	1	1	1
571		15124.4	0.831861	14923.3	0.934865	-201.117	0.103004		5351.33	0.107027			1	1	1	1	1	1	1	1	1	1	1	1	1	1	1	1	1	1	1	1	1	1	1	1	1	1	1	1	1	1	1	1	1	1	1	1	1
572		10539.1	0.7631	8180.47	0.705691	-2358.65	-0.0574089		-511.791	-0.0102358			1	1	1	1	1	1	1	1	1	1	1	1	1	1	1	1	1	1	1	1	1	1	1	1	1	1	1	1	1	1	1	1	1	1	1	1	1
573		16737.7	0.740851	17742.3	0.921375	1004.58	0.180524		8021.63	0.160433			0	0	0	0	0	0	0	0	0	0	0	0	0	0	0	1	1	1	1	1	1	1	1	1	1	1	1	1	1	1	1	1	1	1	1	1	1
574		9905.73	0.47218	12874.7	0.81883	2968.94	0.346649		14363.5	0.28727			0	0	0	0	0	0	0	0	0	0	0	0	0	0	0	0	0	0	1	1	1	1	1	1	1	1	1	1	1	1	1	1	1	1	1	1	1
575		15350.1	0.704777	12557.1	0.688777	-2793	-0.0160002		1992.99	0.0398598			1	1	1	1	1	1	1	1	1	1	1	1	1	1	1	1	1	1	1	1	1	1	1	1	1	1	1	1	1	1	1	1	1	1	1	1	1
576		10185.2	0.641852	8526.06	0.61945	-1659.13	-0.0224029		538.987	0.0107797			1	1	1	1	1	1	1	1	1	1	1	1	1	1	1	1	1	1	1	1	1	1	1	1	1	1	1	1	1	1	1	1	1	1	1	1	1
577		9404.74	0.519743	10524.1	0.727753	1119.37	0.20801		9281.13	0.185623			0	0	0	0	0	0	0	0	0	0	0	0	0	0	0	1	1	1	1	1	1	1	1	1	1	1	1	1	1	1	1	1	1	1	1	1	1
578		12744.5	0.580717	13659.6	0.703384	915.121	0.122667		5218.24	0.104365			0	0	0	0	0	0	0	0	0	0	0	0	0	0	0	0	0	1	1	1	1	1	1	1	1	1	1	1	1	1	1	1	1	1	1	1	1
579		8292.16	0.498218	8769.18	0.680555	477.027	0.182337		8639.85	0.172797			0	0	0	0	0	0	0	0	0	0	0	0	1	1	1	1	1	1	1	1	1	1	1	1	1	1	1	1	1	1	1	1	1	1	1	1	1
580		15691	0.740874	15824.2	0.872063	133.208	0.131189		6426.25	0.128525			0	0	0	0	0	0	0	0	0	0	0	1	1	1	1	1	1	1	1	1	1	1	1	1	1	1	1	1	1	1	1	1	1	1	1	1	1
581		11988.7	0.748401	9288.12	0.669943	-2700.58	-0.078458		-1222.31	-0.0244463			1	1	1	1	1	1	1	1	1	1	1	1	1	1	1	1	1	1	1	1	1	1	1	1	1	1	1	1	1	1	1	1	1	1	1	1	1
582		13196.3	0.442079	14491.5	0.592844	1295.2	0.150765		6243.05	0.124861			0	0	0	0	0	0	0	0	0	0	0	0	0	0	0	0	0	0	1	1	1	1	1	1	1	1	1	1	1	1	1	1	1	1	1	1	1
583		12429.8	0.578002	12450.2	0.657471	20.3851	0.0794684		3953.04	0.0790607			0	0	0	1	1	1	1	1	1	1	1	1	1	1	1	1	1	1	1	1	1	1	1	1	1	1	1	1	1	1	1	1	1	1	1	1	1
584		15025	0.70437	16514.9	0.937098	1489.9	0.232728		10146.5	0.20293			0	0	0	0	0	0	0	0	0	0	0	0	0	0	0	0	1	1	1	1	1	1	1	1	1	1	1	1	1	1	1	1	1	1	1	1	1
585		11715.6	0.565025	13509.6	0.81297	1794.05	0.247945		10603.2	0.212064			0	0	0	0	0	0	0	0	0	0	0	0	0	0	0	0	0	1	1	1	1	1	1	1	1	1	1	1	1	1	1	1	1	1	1	1	1
586		13225.6	0.708401	10351.7	0.647367	-2873.95	-0.0610342		-177.761	-0.00355522			1	1	1	1	1	1	1	1	1	1	1	1	1	1	1	1	1	1	1	1	1	1	1	1	1	1	1	1	1	1	1	1	1	1	1	1	1
587		12613.8	0.716783	12249.7	0.833652	-364.115	0.116869		6207.56	0.124151			1	1	1	1	1	1	1	1	1	1	1	1	1	1	1	1	1	1	1	1	1	1	1	1	1	1	1	1	1	1	1	1	1	1	1	1	1
588		13087.9	0.640833	10317.6	0.585338	-2770.35	-0.0554951		-4.40466	-8.80932e-05			1	1	1	1	1	1	1	1	1	1	1	1	1	1	1	1	1	1	1	1	1	1	1	1	1	1	1	1	1	1	1	1	1	1	1	1	1
589		13053.2	0.714398	12615.4	0.817714	-437.785	0.103317		5603.62	0.112072			1	1	1	1	1	1	1	1	1	1	1	1	1	1	1	1	1	1	1	1	1	1	1	1	1	1	1	1	1	1	1	1	1	1	1	1	1
590		13176.4	0.746694	10928.9	0.686288	-2247.57	-0.0604065		-772.761	-0.0154552			1	1	1	1	1	1	1	1	1	1	1	1	1	1	1	1	1	1	1	1	1	1	1	1	1	1	1	1	1	1	1	1	1	1	1	1	1
591		14091.4	0.650925	12730.2	0.736653	-1361.19	0.0857284		5647.61	0.112952			1	1	1	1	1	1	1	1	1	1	1	1	1	1	1	1	1	1	1	1	1	1	1	1	1	1	1	1	1	1	1	1	1	1	1	1	1
592		9483.2	0.587866	7680.56	0.565698	-1802.64	-0.0221673		694.273	0.0138855			1	1	1	1	1	1	1	1	1	1	1	1	1	1	1	1	1	1	1	1	1	1	1	1	1	1	1	1	1	1	1	1	1	1	1	1	1
593		10835.6	0.769888	9111.69	0.738417	-1723.86	-0.0314704		150.342	0.00300684			1	1	1	1	1	1	1	1	1	1	1	1	1	1	1	1	1	1	1	1	1	1	1	1	1	1	1	1	1	1	1	1	1	1	1	1	1
594		12056.6	0.578916	11668.9	0.62128	-387.73	0.0423644		2505.95	0.050119			1	1	1	1	1	1	1	1	1	1	1	1	1	1	1	1	1	1	1	1	1	1	1	1	1	1	1	1	1	1	1	1	1	1	1	1	1
595		14920.9	0.637269	16054.4	0.768471	1133.44	0.131202		5426.66	0.108533			0	0	0	0	0	0	0	0	0	0	0	0	0	0	0	0	0	0	1	1	1	1	1	1	1	1	1	1	1	1	1	1	1	1	1	1	1
596		12326.8	0.657438	14164	0.89649	1837.15	0.239052		10115.5	0.202309			0	0	0	0	0	0	0	0	0	0	0	0	0	0	0	0	0	1	1	1	1	1	1	1	1	1	1	1	1	1	1	1	1	1	1	1	1
597		13855	0.715045	13963.4	0.821963	108.372	0.106918		5237.51	0.10475			0	0	0	0	0	0	0	0	0	0	0	1	1	1	1	1	1	1	1	1	1	1	1	1	1	1	1	1	1	1	1	1	1	1	1	1	1
598		15628.4	0.689326	15914	0.809656	285.643	0.12033		5730.83	0.114617			0	0	0	0	0	0	0	0	0	0	0	0	1	1	1	1	1	1	1	1	1	1	1	1	1	1	1	1	1	1	1	1	1	1	1	1	1
599		12402.8	0.650776	12357.7	0.77218	-45.0794	0.121404		6115.28	0.122306			1	1	1	1	1	1	1	1	1	1	1	1	1	1	1	1	1	1	1	1	1	1	1	1	1	1	1	1	1	1	1	1	1	1	1	1	1
600		13487.6	0.562908	14044.2	0.727847	556.686	0.164939		7690.26	0.153805			0	0	0	0	0	0	0	0	0	0	0	0	0	1	1	1	1	1	1	1	1	1	1	1	1	1	1	1	1	1	1	1	1	1	1	1	1
601		11436.7	0.517573	11547.8	0.641959	111.076	0.124385		6108.19	0.122164			0	0	0	0	0	0	0	0	0	1	1	1	1	1	1	1	1	1	1	1	1	1	1	1	1	1	1	1	1	1	1	1	1	1	1	1	1
602		15831.6	0.871792	13400.7	0.889903	-2430.86	0.0181118		3336.45	0.0667291			1	1	1	1	1	1	1	1	1	1	1	1	1	1	1	1	1	1	1	1	1	1	1	1	1	1	1	1	1	1	1	1	1	1	1	1	1
603		13580.3	0.791278	11640	0.775517	-1940.34	-0.0157617		1152.26	0.0230452			1	1	1	1	1	1	1	1	1	1	1	1	1	1	1	1	1	1	1	1	1	1	1	1	1	1	1	1	1	1	1	1	1	1	1	1	1
604		14618.7	0.675408	11012.2	0.585425	-3606.49	-0.0899835		-892.683	-0.0178537			1	1	1	1	1	1	1	1	1	1	1	1	1	1	1	1	1	1	1	1	1	1	1	1	1	1	1	1	1	1	1	1	1	1	1	1	1
605		14487.7	0.512153	15628.9	0.598086	1141.16	0.0859332		3155.5	0.06311			0	0	0	0	0	0	0	0	0	0	0	0	0	0	0	0	0	0	0	0	0	0	0	1	1	1	1	1	1	1	1	1	1	1	1	1	1
606		11986.8	0.705245	8926.91	0.572638	-3059.87	-0.132607		-3570.49	-0.0714099			1	1	1	1	1	1	1	1	1	1	1	1	1	1	1	1	1	1	1	1	1	1	1	1	1	1	1	1	1	1	1	1	1	0	0	0	0
607		11514.6	0.60978	14061.2	0.909167	2546.59	0.299387		12422.8	0.248455			0	0	0	0	0	0	0	0	0	0	0	0	0	0	0	0	0	0	1	1	1	1	1	1	1	1	1	1	1	1	1	1	1	1	1	1	1
608		15824.6	0.751539	14922.8	0.83155	-901.718	0.0800109		4902.26	0.0980453			1	1	1	1	1	1	1	1	1	1	1	1	1	1	1	1	1	1	1	1	1	1	1	1	1	1	1	1	1	1	1	1	1	1	1	1	1
609		11567.8	0.588485	10567	0.677286	-1000.76	0.0888016		5440.84	0.108817			1	1	1	1	1	1	1	1	1	1	1	1	1	1	1	1	1	1	1	1	1	1	1	1	1	1	1	1	1	1	1	1	1	1	1	1	1
610		13156.5	0.683974	12686.1	0.823377	-470.448	0.139403		7440.61	0.148812			1	1	1	1	1	1	1	1	1	1	1	1	1	1	1	1	1	1	1	1	1	1	1	1	1	1	1	1	1	1	1	1	1	1	1	1	1
611		12742.3	0.600099	14139.7	0.746946	1397.35	0.146847		5945.01	0.1189			0	0	0	0	0	0	0	0	0	0	0	0	0	0	0	0	0	0	0	1	1	1	1	1	1	1	1	1	1	1	1	1	1	1	1	1	1
612		12494.7	0.723026	11387.7	0.785868	-1107	0.0628422		4249.11	0.0849821			1	1	1	1	1	1	1	1	1	1	1	1	1	1	1	1	1	1	1	1	1	1	1	1	1	1	1	1	1	1	1	1	1	1	1	1	1
613		15393.2	0.658337	12260.4	0.602781	-3132.8	-0.0555557		355.015	0.0071003			1	1	1	1	1	1	1	1	1	1	1	1	1	1	1	1	1	1	1	1	1	1	1	1	1	1	1	1	1	1	1	1	1	1	1	1	1
614		9052.17	0.534721	10958	0.853611	1905.8	0.31889		14038.7	0.280774			0	0	0	0	0	0	0	0	0	0	0	0	0	0	0	1	1	1	1	1	1	1	1	1	1	1	1	1	1	1	1	1	1	1	1	1	1
615		10983.5	0.592666	10707.6	0.665642	-275.974	0.0729752		3924.74	0.0784947			1	1	1	1	1	1	1	1	1	1	1	1	1	1	1	1	1	1	1	1	1	1	1	1	1	1	1	1	1	1	1	1	1	1	1	1	1
616		13171.1	0.67361	15682.1	0.954986	2510.96	0.281377		11557.9	0.231157			0	0	0	0	0	0	0	0	0	0	0	0	0	0	0	0	0	0	1	1	1	1	1	1	1	1	1	1	1	1	1	1	1	1	1	1	1
617		13241.7	0.655886	12366	0.702883	-875.747	0.0469968		3225.59	0.0645117			1	1	1	1	1	1	1	1	1	1	1	1	1	1	1	1	1	1	1	1	1	1	1	1	1	1	1	1	1	1	1	1	1	1	1	1	1
618		7845.3	0.646829	9222.37	0.891619	1377.07	0.24479		10862.4	0.217248			0	0	0	0	0	0	0	0	0	0	0	0	0	0	0	1	1	1	1	1	1	1	1	1	1	1	1	1	1	1	1	1	1	1	1	1	1
619		14311.6	0.50762	13745.9	0.577468	-565.633	0.0698486		4058.06	0.0811612			1	1	1	1	1	1	1	1	1	1	1	1	1	1	1	1	1	1	1	1	1	1	1	1	1	1	1	1	1	1	1	1	1	1	1	1	1
620		11170.2	0.670013	10525.1	0.745514	-645.114	0.0755013		4420.18	0.0884035			1	1	1	1	1	1	1	1	1	1	1	1	1	1	1	1	1	1	1	1	1	1	1	1	1	1	1	1	1	1	1	1	1	1	1	1	1
621		14784.9	0.576366	17166.6	0.804937	2381.73	0.228571		9046.81	0.180936			0	0	0	0	0	0	0	0	0	0	0	0	0	0	0	0	0	0	0	0	1	1	1	1	1	1	1	1	1	1	1	1	1	1	1	1	1
622		11479.3	0.72858	11399.5	0.859528	-79.8161	0.130947		6627.19	0.132544			1	1	1	1	1	1	1	1	1	1	1	1	1	1	1	1	1	1	1	1	1	1	1	1	1	1	1	1	1	1	1	1	1	1	1	1	1
623		17019	0.825234	15658	0.89839	-1360.99	0.0731558		5018.78	0.100376			1	1	1	1	1	1	1	1	1	1	1	1	1	1	1	1	1	1	1	1	1	1	1	1	1	1	1	1	1	1	1	1	1	1	1	1	1
624		11067	0.630608	10761.4	0.70391	-305.623	0.0733022		3970.73	0.0794146			1	1	1	1	1	1	1	1	1	1	1	1	1	1	1	1	1	1	1	1	1	1	1	1	1	1	1	1	1	1	1	1	1	1	1	1	1
625		13287.6	0.67547	16261.9	1.0513	2974.33	0.375833		15817.3	0.316346			0	0	0	0	0	0	0	0	0	0	0	0	0	0	0	0	0	1	1	1	1	1	1	1	1	1	1	1	1	1	1	1	1	1	1	1	1
626		11828.5	0.769181	9601.95	0.715971	-2226.54	-0.0532092		-433.924	-0.00867847			1	1	1	1	1	1	1	1	1	1	1	1	1	1	1	1	1	1	1	1	1	1	1	1	1	1	1	1	1	1	1	1	1	1	1	1	1
627		12949.9	0.607837	12540.7	0.734031	-409.212	0.126194		6718.91	0.134378			1	1	1	1	1	1	1	1	1	1	1	1	1	1	1	1	1	1	1	1	1	1	1	1	1	1	1	1	1	1	1	1	1	1	1	1	1
628		11997.9	0.816349	11605.3	0.918933	-392.657	0.102584		5521.85	0.110437			1	1	1	1	1	1	1	1	1	1	1	1	1	1	1	1	1	1	1	1	1	1	1	1	1	1	1	1	1	1	1	1	1	1	1	1	1
629		13884.9	0.628264	14772.1	0.759182	887.247	0.130919		5658.69	0.113174			0	0	0	0	0	0	0	0	0	0	0	0	0	0	0	0	1	1	1	1	1	1	1	1	1	1	1	1	1	1	1	1	1	1	1	1	1
630		15039.5	0.689649	12961.7	0.680733	-2077.83	-0.00891663		1632	0.03264			1	1	1	1	1	1	1	1	1	1	1	1	1	1	1	1	1	1	1	1	1	1	1	1	1	1	1	1	1	1	1	1	1	1	1	1	1
631		14712.1	0.785804	8586.41	0.509545	-6125.66	-0.276259		-7687.28	-0.153746			1	1	1	1	1	1	1	1	1	1	1	1	1	1	1	1	1	1	1	1	1	1	1	1	1	1	1	1	1	1	1	1	0	0	0	0	0
632		15234.4	0.732848	9613.02	0.500046	-5621.38	-0.232802		-6018.7	-0.120374			1	1	1	1	1	1	1	1	1	1	1	1	1	1	1	1	1	1	1	1	1	1	1	1	1	1	1	1	1	1	1	1	1	1	0	0	0
633		15952.9	0.682036	13234.3	0.629192	-2718.62	-0.0528442		76.41	0.0015282			1	1	1	1	1	1	1	1	1	1	1	1	1	1	1	1	1	1	1	1	1	1	1	1	1	1	1	1	1	1	1	1	1	1	1	1	1
634		13126.5	0.5908	9670.55	0.541808	-3456	-0.0489923		1006.38	0.0201276			1	1	1	1	1	1	1	1	1	1	1	1	1	1	1	1	1	1	1	1	1	1	1	1	1	1	1	1	1	1	1	1	1	1	1	1	1
635		9991.65	0.579188	12419.2	0.913978	2427.51	0.33479		14312	0.28624			0	0	0	0	0	0	0	0	0	0	0	0	0	0	0	0	0	1	1	1	1	1	1	1	1	1	1	1	1	1	1	1	1	1	1	1	1
636		15373.4	0.603658	15737.5	0.668016	364.075	0.0643576		2853.81	0.0570761			0	0	0	0	0	0	0	0	0	0	0	0	0	0	0	1	1	1	1	1	1	1	1	1	1	1	1	1	1	1	1	1	1	1	1	1	1
637		12599.6	0.686047	14099.5	0.87248	1499.9	0.186433		7821.73	0.156435			0	0	0	0	0	0	0	0	0	0	0	0	0	0	0	0	0	0	1	1	1	1	1	1	1	1	1	1	1	1	1	1	1	1	1	1	1
638		11917.8	0.567233	9523.3	0.54968	-2394.47	-0.0175525		1516.84	0.0303368			1	1	1	1	1	1	1	1	1	1	1	1	1	1	1	1	1	1	1	1	1	1	1	1	1	1	1	1	1	1	1	1	1	1	1	1	1
639		10453.1	0.625727	10990.6	0.839077	537.459	0.21335		10130.1	0.202601			0	0	0	0	0	0	0	0	0	0	0	0	1	1	1	1	1	1	1	1	1	1	1	1	1	1	1	1	1	1	1	1	1	1	1	1	1
640		20729.4	0.830652	19313.1	0.858682	-1416.32	0.0280306		2817.85	0.056357			1	1	1	1	1	1	1	1	1	1	1	1	1	1	1	1	1	1	1	1	1	1	1	1	1	1	1	1	1	1	1	1	1	1	1	1	1
641		10636.2	0.666439	11150.5	0.836952	514.29	0.170513		8011.35	0.160227			0	0	0	0	0	0	0	0	0	0	0	0	0	1	1	1	1	1	1	1	1	1	1	1	1	1	1	1	1	1	1	1	1	1	1	1	1
642		8567.23	0.574911	9196.73	0.741462	629.496	0.166551		7698.03	0.153961			0	0	0	0	0	0	0	0	0	0	0	0	0	1	1	1	1	1	1	1	1	1	1	1	1	1	1	1	1	1	1	1	1	1	1	1	1
643		14472	0.807995	14596.1	0.913845	124.119	0.10585		5168.38	0.103368			0	0	0	0	0	0	0	0	0	0	0	1	1	1	1	1	1	1	1	1	1	1	1	1	1	1	1	1	1	1	1	1	1	1	1	1	1
644		13651.6	0.68673	12122.1	0.708972	-1529.44	0.0222415		2641.52	0.0528304			1	1	1	1	1	1	1	1	1	1	1	1	1	1	1	1	1	1	1	1	1	1	1	1	1	1	1	1	1	1	1	1	1	1	1	1	1
645		17724	0.740106	14710.9	0.677899	-3013.11	-0.0622066		-97.218	-0.00194436			1	1	1	1	1	1	1	1	1	1	1	1	1	1	1	1	1	1	1	1	1	1	1	1	1	1	1	1	1	1	1	1	1	1	1	1	1
646		14742.6	0.689334	12820.2	0.714857	-1922.37	0.0255233		3198.53	0.0639707			1	1	1	1	1	1	1	1	1	1	1	1	1	1	1	1	1	1	1	1	1	1	1	1	1	1	1	1	1	1	1	1	1	1	1	1	1
647		13378.5	0.556268	9637.83	0.426047	-3740.7	-0.13022		-2770.32	-0.0554064			1	1	1	1	1	1	1	1	1	1	1	1	1	1	1	1	1	1	1	1	1	1	1	1	1	1	1	1	1	1	1	1	1	1	1	1	1
648		12838.2	0.721857	12026.9	0.748372	-811.266	0.0265155		2137.04	0.0427408			1	1	1	1	1	1	1	1	1	1	1	1	1	1	1	1	1	1	1	1	1	1	1	1	1	1	1	1	1	1	1	1	1	1	1	1	1
649		13673.8	0.69714	11380.7	0.719017	-2293.18	0.0218762		3386.98	0.0677397			1	1	1	1	1	1	1	1	1	1	1	1	1	1	1	1	1	1	1	1	1	1	1	1	1	1	1	1	1	1	1	1	1	1	1	1	1
650		14622.3	0.605556	13180.6	0.606787	-1441.65	0.00123081		1503.19	0.0300639			1	1	1	1	1	1	1	1	1	1	1	1	1	1	1	1	1	1	1	1	1	1	1	1	1	1	1	1	1	1	1	1	1	1	1	1	1
651		16879.8	0.729765	13991.8	0.665458	-2887.97	-0.064307		-327.385	-0.0065477			1	1	1	1	1	1	1	1	1	1	1	1	1	1	1	1	1	1	1	1	1	1	1	1	1	1	1	1	1	1	1	1	1	1	1	1	1
652		13374.7	0.755196	12998.7	0.848916	-375.998	0.0937202		5062.01	0.10124			1	1	1	1	1	1	1	1	1	1	1	1	1	1	1	1	1	1	1	1	1	1	1	1	1	1	1	1	1	1	1	1	1	1	1	1	1
653		12609.4	0.673854	10903.7	0.658859	-1705.67	-0.0149945		955.94	0.0191188			1	1	1	1	1	1	1	1	1	1	1	1	1	1	1	1	1	1	1	1	1	1	1	1	1	1	1	1	1	1	1	1	1	1	1	1	1
654		13785.2	0.407095	16265.9	0.579805	2480.7	0.172709		6154.77	0.123095			0	0	0	0	0	0	0	0	0	0	0	0	0	0	0	0	0	0	0	0	0	0	0	0	1	1	1	1	1	1	1	1	1	1	1	1	1
655		15071.2	0.662965	11673.3	0.597624	-3397.86	-0.0653411		130.802	0.00261605			1	1	1	1	1	1	1	1	1	1	1	1	1	1	1	1	1	1	1	1	1	1	1	1	1	1	1	1	1	1	1	1	1	1	1	1	1
656		13224.4	0.74595	11252.4	0.767854	-1971.97	0.0219033		3067.14	0.0613427			1	1	1	1	1	1	1	1	1	1	1	1	1	1	1	1	1	1	1	1	1	1	1	1	1	1	1	1	1	1	1	1	1	1	1	1	1
657		11698.2	0.511128	12565.5	0.667101	867.341	0.155973		6931.31	0.138626			0	0	0	0	0	0	0	0	0	0	0	0	0	0	0	1	1	1	1	1	1	1	1	1	1	1	1	1	1	1	1	1	1	1	1	1	1
658		14768.3	0.617993	14000.5	0.658761	-767.742	0.040768		2806.14	0.0561228			1	1	1	1	1	1	1	1	1	1	1	1	1	1	1	1	1	1	1	1	1	1	1	1	1	1	1	1	1	1	1	1	1	1	1	1	1
659		14097.6	0.797961	9625.61	0.647949	-4471.98	-0.150011		-3028.59	-0.0605717			1	1	1	1	1	1	1	1	1	1	1	1	1	1	1	1	1	1	1	1	1	1	1	1	1	1	1	1	1	1	1	1	1	1	1	1	1
660		17058.7	0.691402	13665.1	0.653231	-3393.66	-0.0381715		1485.08	0.0297016			1	1	1	1	1	1	1	1	1	1	1	1	1	1	1	1	1	1	1	1	1	1	1	1	1	1	1	1	1	1	1	1	1	1	1	1	1
661		12487.5	0.531676	13489.2	0.68368	1001.66	0.152004		6598.55	0.131971			0	0	0	0	0	0	0	0	0	0	0	0	0	0	0	0	1	1	1	1	1	1	1	1	1	1	1	1	1	1	1	1	1	1	1	1	1
662		13311.4	0.689773	14025.9	0.849929	714.531	0.160156		7293.27	0.145865			0	0	0	0	0	0	0	0	0	0	0	0	0	0	1	1	1	1	1	1	1	1	1	1	1	1	1	1	1	1	1	1	1	1	1	1	1
663		13837.9	0.590499	13144.4	0.634984	-693.486	0.0444847		2917.72	0.0583544			1	1	1	1	1	1	1	1	1	1	1	1	1	1	1	1	1	1	1	1	1	1	1	1	1	1	1	1	1	1	1	1	1	1	1	1	1
664		14925.8	0.666493	12645.8	0.601203	-2280	-0.0652903		-984.509	-0.0196902			1	1	1	1	1	1	1	1	1	1	1	1	1	1	1	1	1	1	1	1	1	1	1	1	1	1	1	1	1	1	1	1	1	1	1	1	1
665		10953.1	0.444611	12384.1	0.621251	1431.01	0.17664		7401.01	0.14802			0	0	0	0	0	0	0	0	0	0	0	0	0	0	0	0	0	0	1	1	1	1	1	1	1	1	1	1	1	1	1	1	1	1	1	1	1
666		13167.3	0.691286	10877.4	0.632292	-2289.83	-0.0589936		-659.853	-0.0131971			1	1	1	1	1	1	1	1	1	1	1	1	1	1	1	1	1	1	1	1	1	1	1	1	1	1	1	1	1	1	1	1	1	1	1	1	1
667		13073	0.58268	12422.7	0.70338	-650.305	0.1207		6685.3	0.133706			1	1	1	1	1	1	1	1	1	1	1	1	1	1	1	1	1	1	1	1	1	1	1	1	1	1	1	1	1	1	1	1	1	1	1	1	1
668		11898.7	0.670112	11810.3	0.788773	-88.4894	0.118661		6021.53	0.120431			1	1	1	1	1	1	1	1	1	1	1	1	1	1	1	1	1	1	1	1	1	1	1	1	1	1	1	1	1	1	1	1	1	1	1	1	1
669		14842.6	0.642368	13682.4	0.640584	-1160.22	-0.00178393		1071.02	0.0214204			1	1	1	1	1	1	1	1	1	1	1	1	1	1	1	1	1	1	1	1	1	1	1	1	1	1	1	1	1	1	1	1	1	1	1	1	1
670		15104.7	0.65514	13876.1	0.731459	-1228.55	0.076319		5044.5	0.10089			1	1	1	1	1	1	1	1	1	1	1	1	1	1	1	1	1	1	1	1	1	1	1	1	1	1	1	1	1	1	1	1	1	1	1	1	1
671		10919	0.615605	11345.5	0.777018	426.528	0.161413		7644.12	0.152882			0	0	0	0	0	0	0	0	0	0	0	0	1	1	1	1	1	1	1	1	1	1	1	1	1	1	1	1	1	1	1	1	1	1	1	1	1
672		13646	0.678172	13338.9	0.822652	-307.123	0.14448		7531.13	0.150623			1	1	1	1	1	1	1	1	1	1	1	1	1	1	1	1	1	1	1	1	1	1	1	1	1	1	1	1	1	1	1	1	1	1	1	1	1
673		13856.4	0.725902	11974.5	0.749852	-1881.95	0.0239492		3079.41	0.0615883			1	1	1	1	1	1	1	1	1	1	1	1	1	1	1	1	1	1	1	1	1	1	1	1	1	1	1	1	1	1	1	1	1	1	1	1	1
674		13363.9	0.69668	13004.1	0.784636	-359.84	0.0879562		4757.65	0.095153			1	1	1	1	1	1	1	1	1	1	1	1	1	1	1	1	1	1	1	1	1	1	1	1	1	1	1	1	1	1	1	1	1	1	1	1	1
675		16932	0.856917	13852.2	0.765923	-3079.83	-0.0909937		-1469.86	-0.0293972			1	1	1	1	1	1	1	1	1	1	1	1	1	1	1	1	1	1	1	1	1	1	1	1	1	1	1	1	1	1	1	1	1	1	1	1	1
676		12287.6	0.597798	10827.2	0.620728	-1460.46	0.0229302		2606.97	0.0521394			1	1	1	1	1	1	1	1	1	1	1	1	1	1	1	1	1	1	1	1	1	1	1	1	1	1	1	1	1	1	1	1	1	1	1	1	1
677		15759.7	0.688752	13632.8	0.689249	-2126.93	0.00049785		2151.82	0.0430364			1	1	1	1	1	1	1	1	1	1	1	1	1	1	1	1	1	1	1	1	1	1	1	1	1	1	1	1	1	1	1	1	1	1	1	1	1
678		13316.8	0.833188	9445.81	0.672415	-3871	-0.160773		-4167.64	-0.0833527			1	1	1	1	1	1	1	1	1	1	1	1	1	1	1	1	1	1	1	1	1	1	1	1	1	1	1	1	1	1	1	1	1	1	0	0	0
679		11281.9	0.65701	13106.3	0.993054	1824.42	0.336044		14977.8	0.299555			0	0	0	0	0	0	0	0	0	0	0	0	0	0	0	1	1	1	1	1	1	1	1	1	1	1	1	1	1	1	1	1	1	1	1	1	1
680		11848.7	0.559163	13122.7	0.761784	1273.97	0.202621		8857.07	0.177141			0	0	0	0	0	0	0	0	0	0	0	0	0	0	0	0	1	1	1	1	1	1	1	1	1	1	1	1	1	1	1	1	1	1	1	1	1
681		11777	0.579247	12501.1	0.779454	724.1	0.200207		9286.24	0.185725			0	0	0	0	0	0	0	0	0	0	0	0	0	1	1	1	1	1	1	1	1	1	1	1	1	1	1	1	1	1	1	1	1	1	1	1	1
682		15234.6	0.749145	11434.1	0.643869	-3800.52	-0.105276		-1463.26	-0.0292651			1	1	1	1	1	1	1	1	1	1	1	1	1	1	1	1	1	1	1	1	1	1	1	1	1	1	1	1	1	1	1	1	1	1	1	1	1
683		13587.3	0.570471	11041.3	0.544532	-2545.99	-0.0259382		1249.08	0.0249816			1	1	1	1	1	1	1	1	1	1	1	1	1	1	1	1	1	1	1	1	1	1	1	1	1	1	1	1	1	1	1	1	1	1	1	1	1
684		15606.5	0.727292	16104.1	0.881871	497.612	0.154579		7231.34	0.144627			0	0	0	0	0	0	0	0	0	0	0	0	0	1	1	1	1	1	1	1	1	1	1	1	1	1	1	1	1	1	1	1	1	1	1	1	1
685		11915.2	0.563021	15563.9	0.935268	3648.65	0.372247		14963.7	0.299274			0	0	0	0	0	0	0	0	0	0	0	0	0	0	0	0	0	0	0	1	1	1	1	1	1	1	1	1	1	1	1	1	1	1	1	1	1
686		10597.8	0.455656	13809.7	0.751832	3211.89	0.296176		11596.9	0.231939			0	0	0	0	0	0	0	0	0	0	0	0	0	0	0	0	0	0	0	0	1	1	1	1	1	1	1	1	1	1	1	1	1	1	1	1	1
687		13992.7	0.762424	14187	0.936881	194.227	0.174457		8528.62	0.170572			0	0	0	0	0	0	0	0	0	0	0	1	1	1	1	1	1	1	1	1	1	1	1	1	1	1	1	1	1	1	1	1	1	1	1	1	1
688		10290.2	0.643318	10690.8	0.846123	400.613	0.202806		9739.67	0.194793			0	0	0	0	0	0	0	0	0	0	0	1	1	1	1	1	1	1	1	1	1	1	1	1	1	1	1	1	1	1	1	1	1	1	1	1	1
689		13615.7	0.623187	11485	0.610642	-2130.74	-0.0125442		1503.53	0.0300705			1	1	1	1	1	1	1	1	1	1	1	1	1	1	1	1	1	1	1	1	1	1	1	1	1	1	1	1	1	1	1	1	1	1	1	1	1
690		15722.9	0.890045	10788	0.732505	-4934.96	-0.15754		-2942.05	-0.0588411			1	1	1	1	1	1	1	1	1	1	1	1	1	1	1	1	1	1	1	1	1	1	1	1	1	1	1	1	1	1	1	1	1	1	1	1	1
691		14151.5	0.732197	16382.8	0.997724	2231.23	0.265528		11045.2	0.220903			0	0	0	0	0	0	0	0	0	0	0	0	0	0	0	0	0	0	1	1	1	1	1	1	1	1	1	1	1	1	1	1	1	1	1	1	1
692		11448.4	0.372987	13321.5	0.572836	1873.15	0.199849		8119.3	0.162386			0	0	0	0	0	0	0	0	0	0	0	0	0	0	0	0	0	0	0	1	1	1	1	1	1	1	1	1	1	1	1	1	1	1	1	1	1
693		16707.5	0.854027	11546.8	0.652059	-5160.77	-0.201968		-4937.61	-0.0987522			1	1	1	1	1	1	1	1	1	1	1	1	1	1	1	1	1	1	1	1	1	1	1	1	1	1	1	1	1	1	1	1	1	1	1	0	0
694		12233.7	0.472043	10646.5	0.492863	-1587.17	0.0208208		2628.21	0.0525642			1	1	1	1	1	1	1	1	1	1	1	1	1	1	1	1	1	1	1	1	1	1	1	1	1	1	1	1	1	1	1	1	1	1	1	1	1
695		13005.2	0.47255	14622.2	0.665377	1616.97	0.192826		8024.35	0.160487			0	0	0	0	0	0	0	0	0	0	0	0	0	0	0	0	0	0	1	1	1	1	1	1	1	1	1	1	1	1	1	1	1	1	1	1	1
696		16613.4	0.707308	16127.9	0.768028	-485.449	0.0607197		3521.43	0.0704287			1	1	1	1	1	1	1	1	1	1	1	1	1	1	1	1	1	1	1	1	1	1	1	1	1	1	1	1	1	1	1	1	1	1	1	1	1
697		14565.7	0.6907	16217.3	0.892945	1651.61	0.202245		8460.62	0.169212			0	0	0	0	0	0	0	0	0	0	0	0	0	0	0	0	0	0	1	1	1	1	1	1	1	1	1	1	1	1	1	1	1	1	1	1	1
698		12099.8	0.545749	12270	0.666927	170.126	0.121178		5888.79	0.117776			0	0	0	0	0	0	0	0	0	0	0	1	1	1	1	1	1	1	1	1	1	1	1	1	1	1	1	1	1	1	1	1	1	1	1	1	1
699		12117	0.600611	12351.7	0.766407	234.782	0.165796		8055	0.1611			0	0	0	0	0	0	0	0	0	0	0	1	1	1	1	1	1	1	1	1	1	1	1	1	1	1	1	1	1	1	1	1	1	1	1	1	1
700		18162	0.716887	15832.8	0.723571	-2329.25	0.00668392		2663.44	0.0532688			1	1	1	1	1	1	1	1	1	1	1	1	1	1	1	1	1	1	1	1	1	1	1	1	1	1	1	1	1	1	1	1	1	1	1	1	1
701		13532.4	0.618724	12055.2	0.680887	-1477.17	0.0621631		4585.32	0.0917064			1	1	1	1	1	1	1	1	1	1	1	1	1	1	1	1	1	1	1	1	1	1	1	1	1	1	1	1	1	1	1	1	1	1	1	1	1
702		9176.34	0.41719	12071.4	0.677161	2895.05	0.259971		10103.5	0.20207			0	0	0	0	0	0	0	0	0	0	0	0	0	0	0	0	0	0	0	0	0	1	1	1	1	1	1	1	1	1	1	1	1	1	1	1	1
703		14302	0.579669	12230	0.606685	-2071.99	0.0270158		3422.78	0.0684556			1	1	1	1	1	1	1	1	1	1	1	1	1	1	1	1	1	1	1	1	1	1	1	1	1	1	1	1	1	1	1	1	1	1	1	1	1
704		11594.6	0.600711	13055.1	0.767062	1460.47	0.166351		6857.1	0.137142			0	0	0	0	0	0	0	0	0	0	0	0	0	0	0	0	0	0	1	1	1	1	1	1	1	1	1	1	1	1	1	1	1	1	1	1	1
705		14825	0.749489	12932.4	0.739649	-1892.6	-0.00983936		1400.63	0.0280127			1	1	1	1	1	1	1	1	1	1	1	1	1	1	1	1	1	1	1	1	1	1	1	1	1	1	1	1	1	1	1	1	1	1	1	1	1
706		13961.1	0.649848	11339.7	0.613501	-2621.42	-0.0363466		804.089	0.0160818			1	1	1	1	1	1	1	1	1	1	1	1	1	1	1	1	1	1	1	1	1	1	1	1	1	1	1	1	1	1	1	1	1	1	1	1	1
707		11470.3	0.670305	9555.44	0.649974	-1914.9	-0.0203314		898.327	0.0179665			1	1	1	1	1	1	1	1	1	1	1	1	1	1	1	1	1	1	1	1	1	1	1	1	1	1	1	1	1	1	1	1	1	1	1	1	1
708		12333.1	0.701126	13786	0.926298	1452.83	0.225171		9805.73	0.196115			0	0	0	0	0	0	0	0	0	0	0	0	0	0	0	0	1	1	1	1	1	1	1	1	1	1	1	1	1	1	1	1	1	1	1	1	1
709		12540.9	0.529334	11950.5	0.658404	-590.438	0.12907		7043.93	0.140879			1	1	1	1	1	1	1	1	1	1	1	1	1	1	1	1	1	1	1	1	1	1	1	1	1	1	1	1	1	1	1	1	1	1	1	1	1
710		13478.4	0.60699	14300.7	0.717533	822.296	0.110544		4704.88	0.0940976			0	0	0	0	0	0	0	0	0	0	0	0	0	0	0	0	0	1	1	1	1	1	1	1	1	1	1	1	1	1	1	1	1	1	1	1	1
711		16386.4	0.754492	15301	0.800381	-1085.37	0.0458893		3379.84	0.0675968			1	1	1	1	1	1	1	1	1	1	1	1	1	1	1	1	1	1	1	1	1	1	1	1	1	1	1	1	1	1	1	1	1	1	1	1	1
712		16197	0.688829	15323.8	0.780544	-873.147	0.091715		5458.9	0.109178			1	1	1	1	1	1	1	1	1	1	1	1	1	1	1	1	1	1	1	1	1	1	1	1	1	1	1	1	1	1	1	1	1	1	1	1	1
713		11448.6	0.579601	9955.79	0.576807	-1492.82	-0.00279391		1353.13	0.0270626			1	1	1	1	1	1	1	1	1	1	1	1	1	1	1	1	1	1	1	1	1	1	1	1	1	1	1	1	1	1	1	1	1	1	1	1	1
714		11617	0.600235	11256.8	0.724239	-360.233	0.124004		6560.44	0.131209			1	1	1	1	1	1	1	1	1	1	1	1	1	1	1	1	1	1	1	1	1	1	1	1	1	1	1	1	1	1	1	1	1	1	1	1	1
715		13020.3	0.661313	10892.4	0.613772	-2127.87	-0.0475405		-249.158	-0.00498315			1	1	1	1	1	1	1	1	1	1	1	1	1	1	1	1	1	1	1	1	1	1	1	1	1	1	1	1	1	1	1	1	1	1	1	1	1
716		13525.8	0.87815	12882.5	0.978939	-643.351	0.100788		5682.77	0.113655			1	1	1	1	1	1	1	1	1	1	1	1	1	1	1	1	1	1	1	1	1	1	1	1	1	1	1	1	1	1	1	1	1	1	1	1	1
717		12124.5	0.728436	10491	0.681378	-1633.52	-0.0470573		-719.347	-0.0143869			1	1	1	1	1	1	1	1	1	1	1	1	1	1	1	1	1	1	1	1	1	1	1	1	1	1	1	1	1	1	1	1	1	1	1	1	1
718		11526.4	0.456135	11942	0.650921	415.556	0.194786		9323.75	0.186475			0	0	0	0	0	0	0	0	0	0	0	0	1	1	1	1	1	1	1	1	1	1	1	1	1	1	1	1	1	1	1	1	1	1	1	1	1
719		19619.3	0.956547	15147.4	0.858935	-4471.92	-0.0976116		-408.66	-0.00817321			1	1	1	1	1	1	1	1	1	1	1	1	1	1	1	1	1	1	1	1	1	1	1	1	1	1	1	1	1	1	1	1	1	1	1	1	1
720		14770.1	0.612745	14147.5	0.754052	-622.642	0.141307		7688.01	0.15376			1	1	1	1	1	1	1	1	1	1	1	1	1	1	1	1	1	1	1	1	1	1	1	1	1	1	1	1	1	1	1	1	1	1	1	1	1
721		12339.8	0.75309	11082.4	0.736346	-1257.38	-0.016744		420.18	0.0084036			1	1	1	1	1	1	1	1	1	1	1	1	1	1	1	1	1	1	1	1	1	1	1	1	1	1	1	1	1	1	1	1	1	1	1	1	1
722		12440.8	0.755138	12977.3	0.91428	536.424	0.159142		7420.68	0.148414			0	0	0	0	0	0	0	0	0	0	0	0	0	1	1	1	1	1	1	1	1	1	1	1	1	1	1	1	1	1	1	1	1	1	1	1	1
723		12668.9	0.584693	11960.4	0.640264	-708.468	0.0555704		3486.99	0.0697398			1	1	1	1	1	1	1	1	1	1	1	1	1	1	1	1	1	1	1	1	1	1	1	1	1	1	1	1	1	1	1	1	1	1	1	1	1
724		10393.9	0.508941	8147.48	0.451375	-2246.44	-0.0575667		-631.891	-0.0126378			1	1	1	1	1	1	1	1	1	1	1	1	1	1	1	1	1	1	1	1	1	1	1	1	1	1	1	1	1	1	1	1	1	1	1	1	1
725		12282.8	0.625365	10108.8	0.622819	-2173.9	-0.0025463		2046.59	0.0409318			1	1	1	1	1	1	1	1	1	1	1	1	1	1	1	1	1	1	1	1	1	1	1	1	1	1	1	1	1	1	1	1	1	1	1	1	1
726		13990.8	0.719779	11085.4	0.596073	-2905.39	-0.123706		-3279.92	-0.0655985			1	1	1	1	1	1	1	1	1	1	1	1	1	1	1	1	1	1	1	1	1	1	1	1	1	1	1	1	1	1	1	1	1	0	0	0	0
727		12471.7	0.589793	11748.6	0.617132	-723.103	0.0273389		2090.05	0.0418009			1	1	1	1	1	1	1	1	1	1	1	1	1	1	1	1	1	1	1	1	1	1	1	1	1	1	1	1	1	1	1	1	1	1	1	1	1
728		10958.2	0.525023	13938	0.839694	2979.89	0.314672		12753.7	0.255074			0	0	0	0	0	0	0	0	0	0	0	0	0	0	0	0	0	0	0	1	1	1	1	1	1	1	1	1	1	1	1	1	1	1	1	1	1
729		13727.7	0.669424	11402.1	0.598088	-2325.56	-0.0713353		-1241.2	-0.024824			1	1	1	1	1	1	1	1	1	1	1	1	1	1	1	1	1	1	1	1	1	1	1	1	1	1	1	1	1	1	1	1	1	1	1	1	1
730		12740.9	0.70665	10544	0.688433	-2196.86	-0.0182169		1286.01	0.0257203			1	1	1	1	1	1	1	1	1	1	1	1	1	1	1	1	1	1	1	1	1	1	1	1	1	1	1	1	1	1	1	1	1	1	1	1	1
731		10777.4	0.654217	8680.89	0.637984	-2096.54	-0.0162327		1284.9	0.0256981			1	1	1	1	1	1	1	1	1	1	1	1	1	1	1	1	1	1	1	1	1	1	1	1	1	1	1	1	1	1	1	1	1	1	1	1	1
732		15508.4	0.764833	15008.9	0.881337	-499.514	0.116504		6324.72	0.126494			1	1	1	1	1	1	1	1	1	1	1	1	1	1	1	1	1	1	1	1	1	1	1	1	1	1	1	1	1	1	1	1	1	1	1	1	1
733		13111.7	0.672575	12561.9	0.767961	-549.83	0.095386		5319.13	0.106383			1	1	1	1	1	1	1	1	1	1	1	1	1	1	1	1	1	1	1	1	1	1	1	1	1	1	1	1	1	1	1	1	1	1	1	1	1
734		15644.6	0.689594	16344.4	0.829927	699.75	0.140333		6316.9	0.126338			0	0	0	0	0	0	0	0	0	0	0	0	0	0	1	1	1	1	1	1	1	1	1	1	1	1	1	1	1	1	1	1	1	1	1	1	1
735		11190.1	0.556909	9970.62	0.598879	-1219.48	0.0419702		3317.99	0.0663597			1	1	1	1	1	1	1	1	1	1	1	1	1	1	1	1	1	1	1	1	1	1	1	1	1	1	1	1	1	1	1	1	1	1	1	1	1
736		12106.4	0.424222	14159.3	0.610175	2052.86	0.185953		7244.81	0.144896			0	0	0	0	0	0	0	0	0	0	0	0	0	0	0	0	0	0	0	0	0	1	1	1	1	1	1	1	1	1	1	1	1	1	1	1	1
737		13613.1	0.643813	13172	0.778676	-441.081	0.134863		7184.21	0.143684			1	1	1	1	1	1	1	1	1	1	1	1	1	1	1	1	1	1	1	1	1	1	1	1	1	1	1	1	1	1	1	1	1	1	1	1	1
738		10111.7	0.663765	6463.22	0.485779	-3648.53	-0.177985		-5250.74	-0.105015			1	1	1	1	1	1	1	1	1	1	1	1	1	1	1	1	1	1	1	1	1	1	1	1	1	1	1	1	1	1	0	0	0	0	0	0	0
739		10357.2	0.646979	9070.03	0.66359	-1287.19	0.0166105		2117.71	0.0423542			1	1	1	1	1	1	1	1	1	1	1	1	1	1	1	1	1	1	1	1	1	1	1	1	1	1	1	1	1	1	1	1	1	1	1	1	1
740		12654.6	0.784305	7513.13	0.539263	-5141.46	-0.245042		-7110.66	-0.142213			1	1	1	1	1	1	1	1	1	1	1	1	1	1	1	1	1	1	1	1	1	1	1	1	1	1	1	1	1	1	0	0	0	0	0	0	0
741		13314.9	0.652841	12723.9	0.713726	-590.994	0.0608858		3635.28	0.0727057			1	1	1	1	1	1	1	1	1	1	1	1	1	1	1	1	1	1	1	1	1	1	1	1	1	1	1	1	1	1	1	1	1	1	1	1	1
742		13193.3	0.626671	14097.9	0.799929	904.619	0.173259		7758.31	0.155166			0	0	0	0	0	0	0	0	0	0	0	0	0	0	0	1	1	1	1	1	1	1	1	1	1	1	1	1	1	1	1	1	1	1	1	1	1
743		14237.8	0.631173	9618.02	0.508479	-4619.8	-0.122695		-1514.94	-0.0302987			1	1	1	1	1	1	1	1	1	1	1	1	1	1	1	1	1	1	1	1	1	1	1	1	1	1	1	1	1	1	1	1	1	1	1	1	1
744		11905.6	0.644668	11384.5	0.722647	-521.115	0.0779797		4420.1	0.088402			1	1	1	1	1	1	1	1	1	1	1	1	1	1	1	1	1	1	1	1	1	1	1	1	1	1	1	1	1	1	1	1	1	1	1	1	1
745		15085.2	0.671495	9827.16	0.490897	-5258.03	-0.180598		-3771.88	-0.0754376			1	1	1	1	1	1	1	1	1	1	1	1	1	1	1	1	1	1	1	1	1	1	1	1	1	1	1	1	1	1	1	1	1	1	1	1	1
746		13911.2	0.622283	14589.6	0.753984	678.374	0.131701		5906.67	0.118133			0	0	0	0	0	0	0	0	0	0	0	0	0	0	0	1	1	1	1	1	1	1	1	1	1	1	1	1	1	1	1	1	1	1	1	1	1
747		9523.35	0.606247	8128.2	0.577808	-1395.15	-0.0284388		-26.7939	-0.000535878			1	1	1	1	1	1	1	1	1	1	1	1	1	1	1	1	1	1	1	1	1	1	1	1	1	1	1	1	1	1	1	1	1	1	1	1	1
748		12455.5	0.627127	12858	0.743206	402.467	0.116079		5401.47	0.108029			0	0	0	0	0	0	0	0	0	0	0	0	0	1	1	1	1	1	1	1	1	1	1	1	1	1	1	1	1	1	1	1	1	1	1	1	1
749		9898.31	0.653975	9261.33	0.726822	-636.982	0.0728466		4279.31	0.0855862			1	1	1	1	1	1	1	1	1	1	1	1	1	1	1	1	1	1	1	1	1	1	1	1	1	1	1	1	1	1	1	1	1	1	1	1	1
750		10503.1	0.569649	11279.6	0.670284	776.436	0.100635		4255.33	0.0851065			0	0	0	0	0	0	0	0	0	0	0	0	0	0	0	0	0	1	1	1	1	1	1	1	1	1	1	1	1	1	1	1	1	1	1	1	1
751		10707	0.57103	10665.5	0.688779	-41.4805	0.117749		5928.94	0.118579			1	1	1	1	1	1	1	1	1	1	1	1	1	1	1	1	1	1	1	1	1	1	1	1	1	1	1	1	1	1	1	1	1	1	1	1	1
752		13518.1	0.914406	8698.22	0.653102	-4819.87	-0.261304		-8245.34	-0.164907			1	1	1	1	1	1	1	1	1	1	1	1	1	1	1	1	1	1	1	1	1	1	1	1	1	1	1	1	0	0	0	0	0	0	0	0	0
753		14861.6	0.585206	12685.4	0.584069	-2176.16	-0.00113662		2119.33	0.0423866			1	1	1	1	1	1	1	1	1	1	1	1	1	1	1	1	1	1	1	1	1	1	1	1	1	1	1	1	1	1	1	1	1	1	1	1	1
754		8391.99	0.475623	8980.44	0.622247	588.453	0.146624		6742.73	0.134855			0	0	0	0	0	0	0	0	0	0	0	0	0	0	1	1	1	1	1	1	1	1	1	1	1	1	1	1	1	1	1	1	1	1	1	1	1
755		12753.8	0.724476	10964.3	0.756358	-1789.48	0.0318817		3383.57	0.0676713			1	1	1	1	1	1	1	1	1	1	1	1	1	1	1	1	1	1	1	1	1	1	1	1	1	1	1	1	1	1	1	1	1	1	1	1	1
756		13099.6	0.747883	8418.14	0.532726	-4681.48	-0.215156		-6076.33	-0.121527			1	1	1	1	1	1	1	1	1	1	1	1	1	1	1	1	1	1	1	1	1	1	1	1	1	1	1	1	1	1	1	0	0	0	0	0	0
757		12796	0.62365	14572.8	0.894803	1776.75	0.271153		11780.9	0.235618			0	0	0	0	0	0	0	0	0	0	0	0	0	0	0	0	1	1	1	1	1	1	1	1	1	1	1	1	1	1	1	1	1	1	1	1	1
758		13590.7	0.804121	15201.4	1.0564	1610.67	0.252277		11003.2	0.220063			0	0	0	0	0	0	0	0	0	0	0	0	0	0	0	0	1	1	1	1	1	1	1	1	1	1	1	1	1	1	1	1	1	1	1	1	1
759		17112.2	0.666202	17307.3	0.769619	195.065	0.103417		4975.8	0.0995161			0	0	0	0	0	0	0	0	0	0	0	1	1	1	1	1	1	1	1	1	1	1	1	1	1	1	1	1	1	1	1	1	1	1	1	1	1
760		11597.2	0.567903	13133.7	0.798699	1536.47	0.230796		10003.3	0.200067			0	0	0	0	0	0	0	0	0	0	0	0	0	0	0	0	1	1	1	1	1	1	1	1	1	1	1	1	1	1	1	1	1	1	1	1	1
761		11720.9	0.58221	12130.6	0.703075	409.673	0.120864		5633.55	0.112671			0	0	0	0	0	0	0	0	0	0	0	0	0	1	1	1	1	1	1	1	1	1	1	1	1	1	1	1	1	1	1	1	1	1	1	1	1
762		14307.2	0.696216	15029.5	0.862892	722.248	0.166677		7611.59	0.152232			0	0	0	0	0	0	0	0	0	0	0	0	0	0	1	1	1	1	1	1	1	1	1	1	1	1	1	1	1	1	1	1	1	1	1	1	1
763		12333.1	0.649361	12437.6	0.831379	104.503	0.182018		8996.41	0.179928			0	0	0	0	0	0	1	1	1	1	1	1	1	1	1	1	1	1	1	1	1	1	1	1	1	1	1	1	1	1	1	1	1	1	1	1	1
764		16548.2	0.851084	13764.9	0.795774	-2783.27	-0.0553101		17.7634	0.000355267			1	1	1	1	1	1	1	1	1	1	1	1	1	1	1	1	1	1	1	1	1	1	1	1	1	1	1	1	1	1	1	1	1	1	1	1	1
765		14302.1	0.787967	12689.4	0.785018	-1612.74	-0.00294849		1465.31	0.0293063			1	1	1	1	1	1	1	1	1	1	1	1	1	1	1	1	1	1	1	1	1	1	1	1	1	1	1	1	1	1	1	1	1	1	1	1	1
766		14814	0.649375	10741.3	0.605305	-4072.74	-0.0440699		1869.24	0.0373849			1	1	1	1	1	1	1	1	1	1	1	1	1	1	1	1	1	1	1	1	1	1	1	1	1	1	1	1	1	1	1	1	1	1	1	1	1
767		12264.4	0.629508	12892.8	0.846916	628.456	0.217408		10241.9	0.204839			0	0	0	0	0	0	0	0	0	0	0	0	1	1	1	1	1	1	1	1	1	1	1	1	1	1	1	1	1	1	1	1	1	1	1	1	1
768		10333.7	0.605945	10623.5	0.751828	289.814	0.145883		7004.32	0.140086			0	0	0	0	0	0	0	0	0	0	0	1	1	1	1	1	1	1	1	1	1	1	1	1	1	1	1	1	1	1	1	1	1	1	1	1	1
769		12540.1	0.715277	12220.3	0.834086	-319.769	0.118809		6260.23	0.125205			1	1	1	1	1	1	1	1	1	1	1	1	1	1	1	1	1	1	1	1	1	1	1	1	1	1	1	1	1	1	1	1	1	1	1	1	1
770		11172.4	0.702686	9567.46	0.713424	-1604.93	0.0107384		2141.85	0.042837			1	1	1	1	1	1	1	1	1	1	1	1	1	1	1	1	1	1	1	1	1	1	1	1	1	1	1	1	1	1	1	1	1	1	1	1	1
771		16606	0.632697	19402.7	0.873546	2796.68	0.240849		9245.79	0.184916			0	0	0	0	0	0	0	0	0	0	0	0	0	0	0	0	0	0	0	0	0	1	1	1	1	1	1	1	1	1	1	1	1	1	1	1	1
772		18570.3	0.704228	16133.2	0.695317	-2437.15	-0.00891081		1991.61	0.0398323			1	1	1	1	1	1	1	1	1	1	1	1	1	1	1	1	1	1	1	1	1	1	1	1	1	1	1	1	1	1	1	1	1	1	1	1	1
773		13684.1	0.756951	12504.1	0.787225	-1180	0.0302738		2693.69	0.0538739			1	1	1	1	1	1	1	1	1	1	1	1	1	1	1	1	1	1	1	1	1	1	1	1	1	1	1	1	1	1	1	1	1	1	1	1	1
774		13302.4	0.680726	13691.2	0.756221	388.786	0.0754955		3385.99	0.0677197			0	0	0	0	0	0	0	0	0	0	0	0	0	0	0	1	1	1	1	1	1	1	1	1	1	1	1	1	1	1	1	1	1	1	1	1	1
775		14100.2	0.687066	14308.6	0.855465	208.343	0.168398		8211.58	0.164232			0	0	0	0	0	0	0	0	0	0	0	1	1	1	1	1	1	1	1	1	1	1	1	1	1	1	1	1	1	1	1	1	1	1	1	1	1
776		18887.8	0.784464	13333.8	0.628539	-5554.02	-0.155925		-2242.2	-0.0448441			1	1	1	1	1	1	1	1	1	1	1	1	1	1	1	1	1	1	1	1	1	1	1	1	1	1	1	1	1	1	1	1	1	1	1	1	1
777		11842.5	0.759088	10015	0.780079	-1827.45	0.0209911		2877	0.0575401			1	1	1	1	1	1	1	1	1	1	1	1	1	1	1	1	1	1	1	1	1	1	1	1	1	1	1	1	1	1	1	1	1	1	1	1	1
778		13642.8	0.755601	14677.4	0.905962	1034.56	0.150361		6483.47	0.129669			0	0	0	0	0	0	0	0	0	0	0	0	0	0	0	0	1	1	1	1	1	1	1	1	1	1	1	1	1	1	1	1	1	1	1	1	1
779		12298.1	0.659932	13760.9	0.92131	1462.82	0.261378		11606.1	0.232121			0	0	0	0	0	0	0	0	0	0	0	0	0	0	0	1	1	1	1	1	1	1	1	1	1	1	1	1	1	1	1	1	1	1	1	1	1
780		16370.4	0.569772	17397.2	0.682031	1026.83	0.112259		4586.11	0.0917222			0	0	0	0	0	0	0	0	0	0	0	0	0	0	0	0	0	0	0	1	1	1	1	1	1	1	1	1	1	1	1	1	1	1	1	1	1
781		12339.4	0.682067	12492.2	0.834682	152.832	0.152614		7477.88	0.149558			0	0	0	0	0	0	0	0	0	0	0	1	1	1	1	1	1	1	1	1	1	1	1	1	1	1	1	1	1	1	1	1	1	1	1	1	1
782		13443.9	0.696199	11997	0.736361	-1446.94	0.0401611		3455	0.0691			1	1	1	1	1	1	1	1	1	1	1	1	1	1	1	1	1	1	1	1	1	1	1	1	1	1	1	1	1	1	1	1	1	1	1	1	1
783		13070.1	0.701238	12859.9	0.822298	-210.237	0.12106		6263.23	0.125265			1	1	1	1	1	1	1	1	1	1	1	1	1	1	1	1	1	1	1	1	1	1	1	1	1	1	1	1	1	1	1	1	1	1	1	1	1
784		16153.3	0.880796	12387.1	0.750602	-3766.14	-0.130195		-2743.6	-0.054872			1	1	1	1	1	1	1	1	1	1	1	1	1	1	1	1	1	1	1	1	1	1	1	1	1	1	1	1	1	1	1	1	1	1	1	1	1
785		12931.6	0.641175	12077.9	0.705	-853.799	0.0638252		4045.06	0.0809012			1	1	1	1	1	1	1	1	1	1	1	1	1	1	1	1	1	1	1	1	1	1	1	1	1	1	1	1	1	1	1	1	1	1	1	1	1
786		12269.8	0.69512	13456.7	0.889531	1186.86	0.194412		8533.72	0.170674			0	0	0	0	0	0	0	0	0	0	0	0	0	0	0	0	1	1	1	1	1	1	1	1	1	1	1	1	1	1	1	1	1	1	1	1	1
787		20204.3	0.802636	17303.3	0.794485	-2901.04	-0.00815087		2493.49	0.0498699			1	1	1	1	1	1	1	1	1	1	1	1	1	1	1	1	1	1	1	1	1	1	1	1	1	1	1	1	1	1	1	1	1	1	1	1	1
788		18867.1	0.816946	19557.1	0.985187	690.034	0.168241		7722.02	0.15444			0	0	0	0	0	0	0	0	0	0	0	0	0	0	1	1	1	1	1	1	1	1	1	1	1	1	1	1	1	1	1	1	1	1	1	1	1
789		13803.3	0.8056	10724.2	0.77553	-3079.04	-0.0300703		1575.53	0.0315106			1	1	1	1	1	1	1	1	1	1	1	1	1	1	1	1	1	1	1	1	1	1	1	1	1	1	1	1	1	1	1	1	1	1	1	1	1
790		14257	0.684625	9375.76	0.509635	-4881.21	-0.17499		-3868.27	-0.0773655			1	1	1	1	1	1	1	1	1	1	1	1	1	1	1	1	1	1	1	1	1	1	1	1	1	1	1	1	1	1	1	1	1	1	1	1	1
791		12339.5	0.497212	15056.2	0.772265	2716.71	0.275053		11035.9	0.220719			0	0	0	0	0	0	0	0	0	0	0	0	0	0	0	0	0	0	0	1	1	1	1	1	1	1	1	1	1	1	1	1	1	1	1	1	1
792		12922.2	0.66082	12280.1	0.759679	-642.132	0.0988585		5585.06	0.111701			1	1	1	1	1	1	1	1	1	1	1	1	1	1	1	1	1	1	1	1	1	1	1	1	1	1	1	1	1	1	1	1	1	1	1	1	1
793		12551.2	0.606674	13367.9	0.744564	816.738	0.13789		6077.76	0.121555			0	0	0	0	0	0	0	0	0	0	0	0	0	0	0	1	1	1	1	1	1	1	1	1	1	1	1	1	1	1	1	1	1	1	1	1	1
794		14009.3	0.724114	13630.5	0.845118	-378.822	0.121004		6429	0.12858			1	1	1	1	1	1	1	1	1	1	1	1	1	1	1	1	1	1	1	1	1	1	1	1	1	1	1	1	1	1	1	1	1	1	1	1	1
795		14516.4	0.655946	12201.7	0.651982	-2314.72	-0.00396414		2116.51	0.0423303			1	1	1	1	1	1	1	1	1	1	1	1	1	1	1	1	1	1	1	1	1	1	1	1	1	1	1	1	1	1	1	1	1	1	1	1	1
796		14286	0.624791	13332.2	0.666654	-953.715	0.0418626		3046.84	0.0609369			1	1	1	1	1	1	1	1	1	1	1	1	1	1	1	1	1	1	1	1	1	1	1	1	1	1	1	1	1	1	1	1	1	1	1	1	1
797		14643.2	0.70633	11998.5	0.68024	-2644.72	-0.0260907		1340.18	0.0268037			1	1	1	1	1	1	1	1	1	1	1	1	1	1	1	1	1	1	1	1	1	1	1	1	1	1	1	1	1	1	1	1	1	1	1	1	1
798		15216.1	0.671199	13846.7	0.746786	-1369.4	0.0755868		5148.74	0.102975			1	1	1	1	1	1	1	1	1	1	1	1	1	1	1	1	1	1	1	1	1	1	1	1	1	1	1	1	1	1	1	1	1	1	1	1	1
799		11895.9	0.720049	12717.1	0.881521	821.228	0.161472		7252.35	0.145047			0	0	0	0	0	0	0	0	0	0	0	0	0	0	0	1	1	1	1	1	1	1	1	1	1	1	1	1	1	1	1	1	1	1	1	1	1
800		14340.4	0.558356	13808.9	0.647185	-531.494	0.0888289		4972.94	0.0994587			1	1	1	1	1	1	1	1	1	1	1	1	1	1	1	1	1	1	1	1	1	1	1	1	1	1	1	1	1	1	1	1	1	1	1	1	1
801		14649.6	0.699274	14422.9	0.79442	-226.688	0.0951454		4983.96	0.0996792			1	1	1	1	1	1	1	1	1	1	1	1	1	1	1	1	1	1	1	1	1	1	1	1	1	1	1	1	1	1	1	1	1	1	1	1	1
802		11346.4	0.575234	11874.2	0.801595	527.831	0.226361		10790.2	0.215804			0	0	0	0	0	0	0	0	0	0	0	0	1	1	1	1	1	1	1	1	1	1	1	1	1	1	1	1	1	1	1	1	1	1	1	1	1
803		14489.8	0.765416	13084.6	0.776503	-1405.19	0.0110868		1959.53	0.0391906			1	1	1	1	1	1	1	1	1	1	1	1	1	1	1	1	1	1	1	1	1	1	1	1	1	1	1	1	1	1	1	1	1	1	1	1	1
804		12389	0.504718	13435	0.70337	1045.94	0.198651		8886.62	0.177732			0	0	0	0	0	0	0	0	0	0	0	0	0	0	0	1	1	1	1	1	1	1	1	1	1	1	1	1	1	1	1	1	1	1	1	1	1
805		14388.5	0.571192	14894.4	0.756343	505.919	0.185151		8751.61	0.175032			0	0	0	0	0	0	0	0	0	0	0	0	1	1	1	1	1	1	1	1	1	1	1	1	1	1	1	1	1	1	1	1	1	1	1	1	1
806		11750.5	0.651556	13627.7	0.927189	1877.19	0.275633		11904.5	0.23809			0	0	0	0	0	0	0	0	0	0	0	0	0	0	0	0	1	1	1	1	1	1	1	1	1	1	1	1	1	1	1	1	1	1	1	1	1
807		13808.6	0.643992	14270.9	0.757191	462.36	0.1132		5197.62	0.103952			0	0	0	0	0	0	0	0	0	0	0	0	0	0	1	1	1	1	1	1	1	1	1	1	1	1	1	1	1	1	1	1	1	1	1	1	1
808		12712	0.564571	11103.7	0.595486	-1608.29	0.0309151		3154.04	0.0630809			1	1	1	1	1	1	1	1	1	1	1	1	1	1	1	1	1	1	1	1	1	1	1	1	1	1	1	1	1	1	1	1	1	1	1	1	1
809		10903.7	0.642648	13467.2	0.876489	2563.43	0.233841		9128.63	0.182573			0	0	0	0	0	0	0	0	0	0	0	0	0	0	0	0	0	0	0	0	1	1	1	1	1	1	1	1	1	1	1	1	1	1	1	1	1
810		13223.7	0.856315	11803.1	0.826436	-1420.64	-0.0298796		-73.3437	-0.00146687			1	1	1	1	1	1	1	1	1	1	1	1	1	1	1	1	1	1	1	1	1	1	1	1	1	1	1	1	1	1	1	1	1	1	1	1	1
811		15174.1	0.662586	16789.3	0.916572	1615.22	0.253986		11084.1	0.221682			0	0	0	0	0	0	0	0	0	0	0	0	0	0	0	0	1	1	1	1	1	1	1	1	1	1	1	1	1	1	1	1	1	1	1	1	1
812		14009.4	0.691579	15512.1	0.871095	1502.66	0.179515		7473.11	0.149462			0	0	0	0	0	0	0	0	0	0	0	0	0	0	0	0	0	0	1	1	1	1	1	1	1	1	1	1	1	1	1	1	1	1	1	1	1
813		9965.32	0.557082	8514.72	0.569918	-1450.61	0.0128369		2092.45	0.041849			1	1	1	1	1	1	1	1	1	1	1	1	1	1	1	1	1	1	1	1	1	1	1	1	1	1	1	1	1	1	1	1	1	1	1	1	1
814		11584.6	0.679888	8217.25	0.561922	-3367.33	-0.117966		-2530.99	-0.0506198			1	1	1	1	1	1	1	1	1	1	1	1	1	1	1	1	1	1	1	1	1	1	1	1	1	1	1	1	1	1	1	1	1	1	1	1	1
815		8860.56	0.606865	10452.4	0.883111	1591.85	0.276246		12220.5	0.244409			0	0	0	0	0	0	0	0	0	0	0	0	0	0	0	1	1	1	1	1	1	1	1	1	1	1	1	1	1	1	1	1	1	1	1	1	1
816		11007.6	0.790781	9209.99	0.827058	-1797.61	0.0362773		3611.48	0.0722296			1	1	1	1	1	1	1	1	1	1	1	1	1	1	1	1	1	1	1	1	1	1	1	1	1	1	1	1	1	1	1	1	1	1	1	1	1
817		10721.5	0.536719	12198	0.697021	1476.46	0.160302		6538.66	0.130773			0	0	0	0	0	0	0	0	0	0	0	0	0	0	0	0	0	0	0	1	1	1	1	1	1	1	1	1	1	1	1	1	1	1	1	1	1
818		10442.4	0.500415	7004.81	0.424153	-3437.63	-0.0762624		-375.491	-0.00750981			1	1	1	1	1	1	1	1	1	1	1	1	1	1	1	1	1	1	1	1	1	1	1	1	1	1	1	1	1	1	1	1	1	1	1	1	1
819		10121.8	0.64257	10913.1	0.800778	791.25	0.158208		7119.13	0.142383			0	0	0	0	0	0	0	0	0	0	0	0	0	0	0	1	1	1	1	1	1	1	1	1	1	1	1	1	1	1	1	1	1	1	1	1	1
820		13397.1	0.734545	9747.79	0.636609	-3649.29	-0.0979361		-1247.51	-0.0249503			1	1	1	1	1	1	1	1	1	1	1	1	1	1	1	1	1	1	1	1	1	1	1	1	1	1	1	1	1	1	1	1	1	1	1	1	1
821		10666.5	0.747971	9053.76	0.78286	-1612.74	0.0348888		3357.18	0.0671437			1	1	1	1	1	1	1	1	1	1	1	1	1	1	1	1	1	1	1	1	1	1	1	1	1	1	1	1	1	1	1	1	1	1	1	1	1
822		13588	0.658138	13440.1	0.776694	-147.927	0.118556		6075.72	0.121514			1	1	1	1	1	1	1	1	1	1	1	1	1	1	1	1	1	1	1	1	1	1	1	1	1	1	1	1	1	1	1	1	1	1	1	1	1
823		14284.5	0.760025	13813.7	0.877557	-470.835	0.117532		6347.45	0.126949			1	1	1	1	1	1	1	1	1	1	1	1	1	1	1	1	1	1	1	1	1	1	1	1	1	1	1	1	1	1	1	1	1	1	1	1	1
824		11062.9	0.508669	13065	0.722844	2002.05	0.214175		8706.7	0.174134			0	0	0	0	0	0	0	0	0	0	0	0	0	0	0	0	0	0	0	1	1	1	1	1	1	1	1	1	1	1	1	1	1	1	1	1	1
825		14081.2	0.56535	17745.4	0.850364	3664.17	0.285015		10586.6	0.211731			0	0	0	0	0	0	0	0	0	0	0	0	0	0	0	0	0	0	0	0	0	0	1	1	1	1	1	1	1	1	1	1	1	1	1	1	1
826		12896.2	0.750617	12085.5	0.840333	-810.614	0.0897158		5296.4	0.105928			1	1	1	1	1	1	1	1	1	1	1	1	1	1	1	1	1	1	1	1	1	1	1	1	1	1	1	1	1	1	1	1	1	1	1	1	1
827		16474.6	0.788835	12957.5	0.691646	-3517.17	-0.0971889		-1342.28	-0.0268455			1	1	1	1	1	1	1	1	1	1	1	1	1	1	1	1	1	1	1	1	1	1	1	1	1	1	1	1	1	1	1	1	1	1	1	1	1
828		10593	0.579246	10475.8	0.742475	-117.21	0.163228		8278.63	0.165573			1	1	1	1	1	1	1	1	1	1	1	1	1	1	1	1	1	1	1	1	1	1	1	1	1	1	1	1	1	1	1	1	1	1	1	1	1
829		17807.7	0.736445	13519.9	0.632545	-4287.82	-0.103901		-907.209	-0.0181442			1	1	1	1	1	1	1	1	1	1	1	1	1	1	1	1	1	1	1	1	1	1	1	1	1	1	1	1	1	1	1	1	1	1	1	1	1
830		9998.01	0.569306	11846.1	0.839898	1848.05	0.270593		11681.6	0.233632			0	0	0	0	0	0	0	0	0	0	0	0	0	0	0	0	1	1	1	1	1	1	1	1	1	1	1	1	1	1	1	1	1	1	1	1	1
831		12563.3	0.487899	16962.8	0.780549	4399.45	0.29265		10233	0.204661			0	0	0	0	0	0	0	0	0	0	0	0	0	0	0	0	0	0	0	0	0	0	0	0	0	1	1	1	1	1	1	1	1	1	1	1	1
832		11167.5	0.621675	13511.8	0.915969	2344.28	0.294294		12370.4	0.247408			0	0	0	0	0	0	0	0	0	0	0	0	0	0	0	0	0	1	1	1	1	1	1	1	1	1	1	1	1	1	1	1	1	1	1	1	1
833		11963.4	0.565361	13627.7	0.807037	1664.22	0.241675		10419.5	0.208391			0	0	0	0	0	0	0	0	0	0	0	0	0	0	0	0	1	1	1	1	1	1	1	1	1	1	1	1	1	1	1	1	1	1	1	1	1
834		12839	0.693596	10327.1	0.64411	-2511.93	-0.0494859		37.6402	0.000752803			1	1	1	1	1	1	1	1	1	1	1	1	1	1	1	1	1	1	1	1	1	1	1	1	1	1	1	1	1	1	1	1	1	1	1	1	1
835		14416.3	0.611964	10237.7	0.497184	-4178.58	-0.11478		-1560.42	-0.0312084			1	1	1	1	1	1	1	1	1	1	1	1	1	1	1	1	1	1	1	1	1	1	1	1	1	1	1	1	1	1	1	1	1	1	1	1	1
836		11970.8	0.500905	16551.1	0.93751	4580.31	0.436605		17249.9	0.344999			0	0	0	0	0	0	0	0	0	0	0	0	0	0	0	0	0	0	0	0	1	1	1	1	1	1	1	1	1	1	1	1	1	1	1	1	1
837		14589.4	0.888378	11075	0.761522	-3514.43	-0.126856		-2828.37	-0.0565674			1	1	1	1	1	1	1	1	1	1	1	1	1	1	1	1	1	1	1	1	1	1	1	1	1	1	1	1	1	1	1	1	1	1	1	1	1
838		16170.2	0.799698	15109.7	0.923595	-1060.54	0.123897		7255.39	0.145108			1	1	1	1	1	1	1	1	1	1	1	1	1	1	1	1	1	1	1	1	1	1	1	1	1	1	1	1	1	1	1	1	1	1	1	1	1
839		13636.6	0.62678	16479.4	0.933203	2842.77	0.306424		12478.4	0.249568			0	0	0	0	0	0	0	0	0	0	0	0	0	0	0	0	0	0	0	1	1	1	1	1	1	1	1	1	1	1	1	1	1	1	1	1	1
840		11576.9	0.406092	15461.7	0.683102	3884.76	0.27701		9965.76	0.199315			0	0	0	0	0	0	0	0	0	0	0	0	0	0	0	0	0	0	0	0	0	0	0	0	1	1	1	1	1	1	1	1	1	1	1	1	1
841		9669.54	0.634279	9250.89	0.782079	-418.654	0.147801		7808.68	0.156174			1	1	1	1	1	1	1	1	1	1	1	1	1	1	1	1	1	1	1	1	1	1	1	1	1	1	1	1	1	1	1	1	1	1	1	1	1
842		13108.8	0.827224	9302.54	0.685904	-3806.31	-0.14132		-3259.67	-0.0651935			1	1	1	1	1	1	1	1	1	1	1	1	1	1	1	1	1	1	1	1	1	1	1	1	1	1	1	1	1	1	1	1	1	1	1	1	0
843		14315	0.544224	13132.2	0.562474	-1182.75	0.0182505		2095.27	0.0419055			1	1	1	1	1	1	1	1	1	1	1	1	1	1	1	1	1	1	1	1	1	1	1	1	1	1	1	1	1	1	1	1	1	1	1	1	1
844		14986.9	0.73735	13647.4	0.790625	-1339.58	0.0532755		4003.36	0.0800671			1	1	1	1	1	1	1	1	1	1	1	1	1	1	1	1	1	1	1	1	1	1	1	1	1	1	1	1	1	1	1	1	1	1	1	1	1
845		15466.8	0.697838	16899.2	0.859319	1432.37	0.161482		6641.7	0.132834			0	0	0	0	0	0	0	0	0	0	0	0	0	0	0	0	0	0	1	1	1	1	1	1	1	1	1	1	1	1	1	1	1	1	1	1	1
846		12020	0.589817	11102.4	0.591533	-917.614	0.00171572		1003.4	0.020068			1	1	1	1	1	1	1	1	1	1	1	1	1	1	1	1	1	1	1	1	1	1	1	1	1	1	1	1	1	1	1	1	1	1	1	1	1
847		14992.2	0.678412	16340.6	0.876613	1348.43	0.198201		8561.63	0.171233			0	0	0	0	0	0	0	0	0	0	0	0	0	0	0	0	1	1	1	1	1	1	1	1	1	1	1	1	1	1	1	1	1	1	1	1	1
848		12355.8	0.687362	9923.62	0.689282	-2432.15	0.00192		2528.15	0.050563			1	1	1	1	1	1	1	1	1	1	1	1	1	1	1	1	1	1	1	1	1	1	1	1	1	1	1	1	1	1	1	1	1	1	1	1	1
849		10178.5	0.600566	10475.9	0.820426	297.487	0.21986		10695.5	0.21391			0	0	0	0	0	0	0	0	0	0	0	1	1	1	1	1	1	1	1	1	1	1	1	1	1	1	1	1	1	1	1	1	1	1	1	1	1
850		9665.77	0.557539	12096.8	0.921892	2431	0.364353		15786.6	0.315733			0	0	0	0	0	0	0	0	0	0	0	0	0	0	0	0	1	1	1	1	1	1	1	1	1	1	1	1	1	1	1	1	1	1	1	1	1
851		14401.3	0.793984	11413.6	0.722059	-2987.72	-0.0719255		-608.559	-0.0121712			1	1	1	1	1	1	1	1	1	1	1	1	1	1	1	1	1	1	1	1	1	1	1	1	1	1	1	1	1	1	1	1	1	1	1	1	1
852		13882.3	0.62815	13705.3	0.799869	-176.985	0.17172		8762.96	0.175259			1	1	1	1	1	1	1	1	1	1	1	1	1	1	1	1	1	1	1	1	1	1	1	1	1	1	1	1	1	1	1	1	1	1	1	1	1
853		15245	0.708066	12693.6	0.647126	-2551.41	-0.0609406		-495.626	-0.00991253			1	1	1	1	1	1	1	1	1	1	1	1	1	1	1	1	1	1	1	1	1	1	1	1	1	1	1	1	1	1	1	1	1	1	1	1	1
854		14291.5	0.728236	11987.6	0.677648	-2303.83	-0.0505881		-225.575	-0.0045115			1	1	1	1	1	1	1	1	1	1	1	1	1	1	1	1	1	1	1	1	1	1	1	1	1	1	1	1	1	1	1	1	1	1	1	1	1
855		13494.9	0.685922	9463.14	0.493796	-4031.77	-0.192126		-5574.53	-0.111491			1	1	1	1	1	1	1	1	1	1	1	1	1	1	1	1	1	1	1	1	1	1	1	1	1	1	1	1	1	1	0	0	0	0	0	0	0
856		10076.5	0.587212	11434	0.81749	1357.52	0.230278		10156.4	0.203127			0	0	0	0	0	0	0	0	0	0	0	0	0	0	0	1	1	1	1	1	1	1	1	1	1	1	1	1	1	1	1	1	1	1	1	1	1
857		14129.8	0.548669	12856.1	0.552514	-1273.67	0.00384454		1465.89	0.0293179			1	1	1	1	1	1	1	1	1	1	1	1	1	1	1	1	1	1	1	1	1	1	1	1	1	1	1	1	1	1	1	1	1	1	1	1	1
858		11377.5	0.667536	13149.9	0.938546	1772.35	0.27101		11778.2	0.235563			0	0	0	0	0	0	0	0	0	0	0	0	0	0	0	0	1	1	1	1	1	1	1	1	1	1	1	1	1	1	1	1	1	1	1	1	1
859		13820.8	0.55368	14411.4	0.681453	590.64	0.127774		5798.04	0.115961			0	0	0	0	0	0	0	0	0	0	0	0	0	0	1	1	1	1	1	1	1	1	1	1	1	1	1	1	1	1	1	1	1	1	1	1	1
860		15621	0.808871	14088.6	0.873891	-1532.33	0.0650202		4783.34	0.0956669			1	1	1	1	1	1	1	1	1	1	1	1	1	1	1	1	1	1	1	1	1	1	1	1	1	1	1	1	1	1	1	1	1	1	1	1	1
861		11588.4	0.685693	11527.4	0.762894	-61.054	0.0772007		3921.09	0.0784218			1	1	1	1	1	1	1	1	1	1	1	1	1	1	1	1	1	1	1	1	1	1	1	1	1	1	1	1	1	1	1	1	1	1	1	1	1
862		14422.7	0.789463	11774.4	0.755823	-2648.29	-0.0336404		966.272	0.0193254			1	1	1	1	1	1	1	1	1	1	1	1	1	1	1	1	1	1	1	1	1	1	1	1	1	1	1	1	1	1	1	1	1	1	1	1	1
863		15554	0.715196	15125.3	0.837521	-428.705	0.122325		6544.96	0.130899			1	1	1	1	1	1	1	1	1	1	1	1	1	1	1	1	1	1	1	1	1	1	1	1	1	1	1	1	1	1	1	1	1	1	1	1	1
864		17089.8	0.826757	13509.5	0.760524	-3580.35	-0.0662328		268.704	0.00537409			1	1	1	1	1	1	1	1	1	1	1	1	1	1	1	1	1	1	1	1	1	1	1	1	1	1	1	1	1	1	1	1	1	1	1	1	1
865		11615.6	0.637954	10662.2	0.699536	-953.468	0.061582		4032.57	0.0806514			1	1	1	1	1	1	1	1	1	1	1	1	1	1	1	1	1	1	1	1	1	1	1	1	1	1	1	1	1	1	1	1	1	1	1	1	1
866		11662.5	0.589888	15506.1	0.993354	3843.55	0.403466		16329.7	0.326595			0	0	0	0	0	0	0	0	0	0	0	0	0	0	0	0	0	0	0	1	1	1	1	1	1	1	1	1	1	1	1	1	1	1	1	1	1
867		14049.3	0.671514	15692.7	0.844057	1643.39	0.172542		6983.72	0.139674			0	0	0	0	0	0	0	0	0	0	0	0	0	0	0	0	0	0	0	1	1	1	1	1	1	1	1	1	1	1	1	1	1	1	1	1	1
868		12412.7	0.550954	14308.5	0.731444	1895.83	0.180491		7128.7	0.142574			0	0	0	0	0	0	0	0	0	0	0	0	0	0	0	0	0	0	0	0	1	1	1	1	1	1	1	1	1	1	1	1	1	1	1	1	1
869		15671.2	0.865021	13927.5	0.945957	-1743.73	0.0809355		5790.51	0.11581			1	1	1	1	1	1	1	1	1	1	1	1	1	1	1	1	1	1	1	1	1	1	1	1	1	1	1	1	1	1	1	1	1	1	1	1	1
870		12440.3	0.54852	13088.2	0.680373	647.966	0.131853		5944.68	0.118894			0	0	0	0	0	0	0	0	0	0	0	0	0	0	1	1	1	1	1	1	1	1	1	1	1	1	1	1	1	1	1	1	1	1	1	1	1
871		11080.8	0.523997	11111.7	0.671734	30.8859	0.147737		7355.96	0.147119			0	0	0	1	1	1	1	1	1	1	1	1	1	1	1	1	1	1	1	1	1	1	1	1	1	1	1	1	1	1	1	1	1	1	1	1	1
872		11020.6	0.565617	14755.4	0.944759	3734.74	0.379142		15222.4	0.304447			0	0	0	0	0	0	0	0	0	0	0	0	0	0	0	0	0	0	0	1	1	1	1	1	1	1	1	1	1	1	1	1	1	1	1	1	1
873		11999	0.560868	11092.6	0.574605	-906.424	0.0137376		1593.3	0.0318661			1	1	1	1	1	1	1	1	1	1	1	1	1	1	1	1	1	1	1	1	1	1	1	1	1	1	1	1	1	1	1	1	1	1	1	1	1
874		13406.2	0.786269	10987.1	0.762969	-2419.15	-0.0232999		1254.15	0.0250831			1	1	1	1	1	1	1	1	1	1	1	1	1	1	1	1	1	1	1	1	1	1	1	1	1	1	1	1	1	1	1	1	1	1	1	1	1
875		12093	0.739058	11500.9	0.820845	-592.115	0.0817866		4681.44	0.0936289			1	1	1	1	1	1	1	1	1	1	1	1	1	1	1	1	1	1	1	1	1	1	1	1	1	1	1	1	1	1	1	1	1	1	1	1	1
876		11907.3	0.471189	11064.4	0.52819	-842.911	0.0570015		3692.99	0.0738597			1	1	1	1	1	1	1	1	1	1	1	1	1	1	1	1	1	1	1	1	1	1	1	1	1	1	1	1	1	1	1	1	1	1	1	1	1
877		13374.5	0.750518	13412.3	0.881569	37.8104	0.13105		6514.69	0.130294			0	0	0	1	1	1	1	1	1	1	1	1	1	1	1	1	1	1	1	1	1	1	1	1	1	1	1	1	1	1	1	1	1	1	1	1	1
878		11289.7	0.610223	10327.7	0.591062	-961.903	-0.0191614		3.83571	7.67142e-05			1	1	1	1	1	1	1	1	1	1	1	1	1	1	1	1	1	1	1	1	1	1	1	1	1	1	1	1	1	1	1	1	1	1	1	1	1
879		11711.1	0.421032	14478.2	0.675273	2767.12	0.254241		9944.92	0.198898			0	0	0	0	0	0	0	0	0	0	0	0	0	0	0	0	0	0	0	0	1	1	1	1	1	1	1	1	1	1	1	1	1	1	1	1	1
880		15029.1	0.509413	16272.7	0.667037	1243.65	0.157623		6637.51	0.13275			0	0	0	0	0	0	0	0	0	0	0	0	0	0	0	0	0	1	1	1	1	1	1	1	1	1	1	1	1	1	1	1	1	1	1	1	1
881		12001.7	0.518535	10079.6	0.546061	-1922.13	0.027526		3298.43	0.0659686			1	1	1	1	1	1	1	1	1	1	1	1	1	1	1	1	1	1	1	1	1	1	1	1	1	1	1	1	1	1	1	1	1	1	1	1	1
882		12099.1	0.555402	15385.1	0.849681	3285.99	0.294279		11427.9	0.228559			0	0	0	0	0	0	0	0	0	0	0	0	0	0	0	0	0	0	0	0	0	1	1	1	1	1	1	1	1	1	1	1	1	1	1	1	1
883		11312	0.648771	10810.2	0.738672	-501.766	0.0899019		4996.86	0.0999373			1	1	1	1	1	1	1	1	1	1	1	1	1	1	1	1	1	1	1	1	1	1	1	1	1	1	1	1	1	1	1	1	1	1	1	1	1
884		11033.5	0.597146	14278.4	0.876027	3244.88	0.278881		10699.2	0.213983			0	0	0	0	0	0	0	0	0	0	0	0	0	0	0	0	0	0	0	0	0	1	1	1	1	1	1	1	1	1	1	1	1	1	1	1	1
885		9638.76	0.52954	9494.53	0.670083	-144.231	0.140543		7171.4	0.143428			1	1	1	1	1	1	1	1	1	1	1	1	1	1	1	1	1	1	1	1	1	1	1	1	1	1	1	1	1	1	1	1	1	1	1	1	1
886		16864.2	0.733909	17340.2	0.863778	476.018	0.129869		6017.42	0.120348			0	0	0	0	0	0	0	0	0	0	0	0	0	1	1	1	1	1	1	1	1	1	1	1	1	1	1	1	1	1	1	1	1	1	1	1	1
887		15813.6	0.620452	17464.2	0.796654	1650.62	0.176202		7159.48	0.14319			0	0	0	0	0	0	0	0	0	0	0	0	0	0	0	0	0	0	0	1	1	1	1	1	1	1	1	1	1	1	1	1	1	1	1	1	1
888		13204	0.559049	17109.2	0.815877	3905.23	0.256828		8936.18	0.178724			0	0	0	0	0	0	0	0	0	0	0	0	0	0	0	0	0	0	0	0	0	0	0	0	0	1	1	1	1	1	1	1	1	1	1	1	1
889		10925.3	0.618017	10578.4	0.697411	-346.822	0.0793944		4316.54	0.0863308			1	1	1	1	1	1	1	1	1	1	1	1	1	1	1	1	1	1	1	1	1	1	1	1	1	1	1	1	1	1	1	1	1	1	1	1	1
890		15924.9	0.813461	15138.3	0.878727	-786.568	0.0652663		4049.88	0.0809977			1	1	1	1	1	1	1	1	1	1	1	1	1	1	1	1	1	1	1	1	1	1	1	1	1	1	1	1	1	1	1	1	1	1	1	1	1
891		13038.8	0.58431	14209.5	0.754519	1170.7	0.170209		7339.74	0.146795			0	0	0	0	0	0	0	0	0	0	0	0	0	0	0	0	1	1	1	1	1	1	1	1	1	1	1	1	1	1	1	1	1	1	1	1	1
892		17691.1	0.636694	16800	0.704904	-891.082	0.0682098		4301.57	0.0860314			1	1	1	1	1	1	1	1	1	1	1	1	1	1	1	1	1	1	1	1	1	1	1	1	1	1	1	1	1	1	1	1	1	1	1	1	1
893		15677.1	0.604835	13362.7	0.634499	-2314.43	0.0296643		3797.64	0.0759529			1	1	1	1	1	1	1	1	1	1	1	1	1	1	1	1	1	1	1	1	1	1	1	1	1	1	1	1	1	1	1	1	1	1	1	1	1
894		11569.4	0.576375	13648.5	0.809863	2079.08	0.233488		9595.32	0.191906			0	0	0	0	0	0	0	0	0	0	0	0	0	0	0	0	0	0	1	1	1	1	1	1	1	1	1	1	1	1	1	1	1	1	1	1	1
895		14876.1	0.620279	13218.4	0.612789	-1657.72	-0.00748986		1283.23	0.0256645			1	1	1	1	1	1	1	1	1	1	1	1	1	1	1	1	1	1	1	1	1	1	1	1	1	1	1	1	1	1	1	1	1	1	1	1	1
896		12128.7	0.521146	13408.7	0.644745	1280.03	0.123599		4899.92	0.0979985			0	0	0	0	0	0	0	0	0	0	0	0	0	0	0	0	0	0	0	0	1	1	1	1	1	1	1	1	1	1	1	1	1	1	1	1	1
897		13578.3	0.662129	12870.8	0.759205	-707.432	0.0970757		5561.22	0.111224			1	1	1	1	1	1	1	1	1	1	1	1	1	1	1	1	1	1	1	1	1	1	1	1	1	1	1	1	1	1	1	1	1	1	1	1	1
898		9613.01	0.591739	8651.02	0.642128	-961.99	0.0503895		3481.46	0.0696293			1	1	1	1	1	1	1	1	1	1	1	1	1	1	1	1	1	1	1	1	1	1	1	1	1	1	1	1	1	1	1	1	1	1	1	1	1
899		13517.7	0.651293	12360.5	0.734993	-1157.2	0.0836995		5342.18	0.106844			1	1	1	1	1	1	1	1	1	1	1	1	1	1	1	1	1	1	1	1	1	1	1	1	1	1	1	1	1	1	1	1	1	1	1	1	1
900		14184.9	0.636728	15125	0.819261	940.112	0.182533		8186.53	0.163731			0	0	0	0	0	0	0	0	0	0	0	0	0	0	0	1	1	1	1	1	1	1	1	1	1	1	1	1	1	1	1	1	1	1	1	1	1
901		13426.1	0.661237	15465.4	0.934589	2039.28	0.273351		11628.3	0.232566			0	0	0	0	0	0	0	0	0	0	0	0	0	0	0	0	0	1	1	1	1	1	1	1	1	1	1	1	1	1	1	1	1	1	1	1	1
902		16331.8	0.695714	15611	0.781869	-720.818	0.0861547		5028.55	0.100571			1	1	1	1	1	1	1	1	1	1	1	1	1	1	1	1	1	1	1	1	1	1	1	1	1	1	1	1	1	1	1	1	1	1	1	1	1
903		12480	0.682158	12900.3	0.792914	420.334	0.110756		5117.47	0.102349			0	0	0	0	0	0	0	0	0	0	0	0	0	1	1	1	1	1	1	1	1	1	1	1	1	1	1	1	1	1	1	1	1	1	1	1	1
904		14306.6	0.679672	11644.5	0.635479	-2662.14	-0.0441927		452.509	0.00905018			1	1	1	1	1	1	1	1	1	1	1	1	1	1	1	1	1	1	1	1	1	1	1	1	1	1	1	1	1	1	1	1	1	1	1	1	1
905		9767.24	0.458908	9766.25	0.569009	-0.989685	0.110101		5506.04	0.110121			1	1	1	1	1	1	1	1	1	1	1	1	1	1	1	1	1	1	1	1	1	1	1	1	1	1	1	1	1	1	1	1	1	1	1	1	1
906		13076.8	0.709484	11905.2	0.749375	-1171.66	0.0398915		3166.23	0.0633247			1	1	1	1	1	1	1	1	1	1	1	1	1	1	1	1	1	1	1	1	1	1	1	1	1	1	1	1	1	1	1	1	1	1	1	1	1
907		15095.7	0.824894	13192.1	0.794595	-1903.58	-0.0302994		388.608	0.00777215			1	1	1	1	1	1	1	1	1	1	1	1	1	1	1	1	1	1	1	1	1	1	1	1	1	1	1	1	1	1	1	1	1	1	1	1	1
908		11934	0.716305	11072.4	0.811778	-861.559	0.0954731		5635.21	0.112704			1	1	1	1	1	1	1	1	1	1	1	1	1	1	1	1	1	1	1	1	1	1	1	1	1	1	1	1	1	1	1	1	1	1	1	1	1
909		16220.8	0.617505	14783	0.659735	-1437.8	0.0422292		3549.26	0.0709853			1	1	1	1	1	1	1	1	1	1	1	1	1	1	1	1	1	1	1	1	1	1	1	1	1	1	1	1	1	1	1	1	1	1	1	1	1
910		13786.9	0.596973	13342.4	0.685703	-444.527	0.0887303		4881.04	0.0976208			1	1	1	1	1	1	1	1	1	1	1	1	1	1	1	1	1	1	1	1	1	1	1	1	1	1	1	1	1	1	1	1	1	1	1	1	1
911		14850.5	0.693789	15189.3	0.842545	338.73	0.148755		7099.04	0.141981			0	0	0	0	0	0	0	0	0	0	0	0	1	1	1	1	1	1	1	1	1	1	1	1	1	1	1	1	1	1	1	1	1	1	1	1	1
912		15390.6	0.68708	17547.2	0.889399	2156.6	0.202319		7959.36	0.159187			0	0	0	0	0	0	0	0	0	0	0	0	0	0	0	0	0	0	0	0	1	1	1	1	1	1	1	1	1	1	1	1	1	1	1	1	1
913		11658.6	0.646641	12041.4	0.799216	382.799	0.152575		7245.94	0.144919			0	0	0	0	0	0	0	0	0	0	0	0	1	1	1	1	1	1	1	1	1	1	1	1	1	1	1	1	1	1	1	1	1	1	1	1	1
914		12531.9	0.711342	9368.97	0.585189	-3162.97	-0.126153		-3144.67	-0.0628934			1	1	1	1	1	1	1	1	1	1	1	1	1	1	1	1	1	1	1	1	1	1	1	1	1	1	1	1	1	1	1	1	1	1	1	0	0
915		12771.7	0.638887	10018.8	0.60465	-2752.93	-0.0342368		1041.09	0.0208218			1	1	1	1	1	1	1	1	1	1	1	1	1	1	1	1	1	1	1	1	1	1	1	1	1	1	1	1	1	1	1	1	1	1	1	1	1
916		13924.4	0.691989	13462	0.792586	-462.409	0.100597		5492.25	0.109845			1	1	1	1	1	1	1	1	1	1	1	1	1	1	1	1	1	1	1	1	1	1	1	1	1	1	1	1	1	1	1	1	1	1	1	1	1
917		12073.3	0.678434	10740.4	0.797856	-1332.94	0.119422		7304.07	0.146081			1	1	1	1	1	1	1	1	1	1	1	1	1	1	1	1	1	1	1	1	1	1	1	1	1	1	1	1	1	1	1	1	1	1	1	1	1
918		10381.8	0.573116	13965.8	0.991998	3584.02	0.418881		17360	0.347201			0	0	0	0	0	0	0	0	0	0	0	0	0	0	0	0	0	0	1	1	1	1	1	1	1	1	1	1	1	1	1	1	1	1	1	1	1
919		13654.3	0.527761	13169	0.660857	-485.279	0.133096		7140.09	0.142802			1	1	1	1	1	1	1	1	1	1	1	1	1	1	1	1	1	1	1	1	1	1	1	1	1	1	1	1	1	1	1	1	1	1	1	1	1
920		14476.3	0.648843	12438.9	0.675589	-2037.33	0.0267461		3374.63	0.0674926			1	1	1	1	1	1	1	1	1	1	1	1	1	1	1	1	1	1	1	1	1	1	1	1	1	1	1	1	1	1	1	1	1	1	1	1	1
921		11776.8	0.843638	6352.43	0.495282	-5424.4	-0.348356		-11993.4	-0.239868			1	1	1	1	1	1	1	1	1	1	1	1	1	1	1	1	1	1	1	1	1	1	1	1	1	0	0	0	0	0	0	0	0	0	0	0	0
922		11865.5	0.690616	12597.8	0.874149	732.28	0.183534		8444.4	0.168888			0	0	0	0	0	0	0	0	0	0	0	0	0	1	1	1	1	1	1	1	1	1	1	1	1	1	1	1	1	1	1	1	1	1	1	1	1
923		11704.6	0.651343	11649	0.739661	-55.6231	0.0883177		4471.51	0.0894301			1	1	1	1	1	1	1	1	1	1	1	1	1	1	1	1	1	1	1	1	1	1	1	1	1	1	1	1	1	1	1	1	1	1	1	1	1
924		14473	0.65289	15699.1	0.845836	1226.16	0.192946		8421.15	0.168423			0	0	0	0	0	0	0	0	0	0	0	0	0	0	0	0	1	1	1	1	1	1	1	1	1	1	1	1	1	1	1	1	1	1	1	1	1
925		14316	0.698701	12234.1	0.692842	-2081.89	-0.00585955		1788.91	0.0357782			1	1	1	1	1	1	1	1	1	1	1	1	1	1	1	1	1	1	1	1	1	1	1	1	1	1	1	1	1	1	1	1	1	1	1	1	1
926		10503.5	0.548242	13259	0.897568	2755.54	0.349326		14710.8	0.294215			0	0	0	0	0	0	0	0	0	0	0	0	0	0	0	0	0	1	1	1	1	1	1	1	1	1	1	1	1	1	1	1	1	1	1	1	1
927		13145.8	0.613121	11231.5	0.637571	-1914.26	0.0244498		3136.75	0.0627351			1	1	1	1	1	1	1	1	1	1	1	1	1	1	1	1	1	1	1	1	1	1	1	1	1	1	1	1	1	1	1	1	1	1	1	1	1
928		8784.88	0.389575	10848.2	0.510047	2063.34	0.120472		3960.27	0.0792053			0	0	0	0	0	0	0	0	0	0	0	0	0	0	0	0	0	0	0	0	0	0	0	0	0	0	0	1	1	1	1	1	1	1	1	1	1
929		12675.8	0.518597	10517.4	0.540679	-2158.36	0.0220814		3262.43	0.0652486			1	1	1	1	1	1	1	1	1	1	1	1	1	1	1	1	1	1	1	1	1	1	1	1	1	1	1	1	1	1	1	1	1	1	1	1	1
930		17803.4	0.598031	16067.1	0.612273	-1736.27	0.0142419		2448.36	0.0489672			1	1	1	1	1	1	1	1	1	1	1	1	1	1	1	1	1	1	1	1	1	1	1	1	1	1	1	1	1	1	1	1	1	1	1	1	1
931		11337.3	0.640965	13703.9	0.959405	2366.64	0.31844		13555.3	0.271107			0	0	0	0	0	0	0	0	0	0	0	0	0	0	0	0	0	1	1	1	1	1	1	1	1	1	1	1	1	1	1	1	1	1	1	1	1
932		14770	0.605741	15435.3	0.747233	665.237	0.141491		6409.34	0.128187			0	0	0	0	0	0	0	0	0	0	0	0	0	0	1	1	1	1	1	1	1	1	1	1	1	1	1	1	1	1	1	1	1	1	1	1	1
933		14707.3	0.571187	15635.9	0.723955	928.547	0.152768		6709.84	0.134197			0	0	0	0	0	0	0	0	0	0	0	0	0	0	0	0	1	1	1	1	1	1	1	1	1	1	1	1	1	1	1	1	1	1	1	1	1
934		10919	0.663112	9168.39	0.648967	-1750.64	-0.0141446		1043.41	0.0208681			1	1	1	1	1	1	1	1	1	1	1	1	1	1	1	1	1	1	1	1	1	1	1	1	1	1	1	1	1	1	1	1	1	1	1	1	1
935		12729.4	0.578	9110.1	0.495355	-3619.26	-0.082645		-512.996	-0.0102599			1	1	1	1	1	1	1	1	1	1	1	1	1	1	1	1	1	1	1	1	1	1	1	1	1	1	1	1	1	1	1	1	1	1	1	1	1
936		10617.5	0.670442	7932.46	0.643077	-2685.07	-0.0273642		1316.86	0.0263372			1	1	1	1	1	1	1	1	1	1	1	1	1	1	1	1	1	1	1	1	1	1	1	1	1	1	1	1	1	1	1	1	1	1	1	1	1
937		12272.5	0.790611	10103.1	0.757853	-2169.45	-0.0327584		531.528	0.0106306			1	1	1	1	1	1	1	1	1	1	1	1	1	1	1	1	1	1	1	1	1	1	1	1	1	1	1	1	1	1	1	1	1	1	1	1	1
938		9774.33	0.825004	8219.65	0.757458	-1554.69	-0.0675465		-1822.64	-0.0364527			1	1	1	1	1	1	1	1	1	1	1	1	1	1	1	1	1	1	1	1	1	1	1	1	1	1	1	1	1	1	1	1	1	0	0	0	0
939		12762.3	0.579653	12947.3	0.730295	185.096	0.150642		7347	0.14694			0	0	0	0	0	0	0	0	0	0	0	1	1	1	1	1	1	1	1	1	1	1	1	1	1	1	1	1	1	1	1	1	1	1	1	1	1
940		15994.9	0.745182	15459	0.8189	-535.919	0.0737181		4221.82	0.0844365			1	1	1	1	1	1	1	1	1	1	1	1	1	1	1	1	1	1	1	1	1	1	1	1	1	1	1	1	1	1	1	1	1	1	1	1	1
941		11974.1	0.670715	12210.7	0.802811	236.634	0.132096		6368.18	0.127364			0	0	0	0	0	0	0	0	0	0	0	1	1	1	1	1	1	1	1	1	1	1	1	1	1	1	1	1	1	1	1	1	1	1	1	1	1
942		12015.2	0.724834	9110.75	0.623879	-2904.48	-0.100955		-2143.27	-0.0428653			1	1	1	1	1	1	1	1	1	1	1	1	1	1	1	1	1	1	1	1	1	1	1	1	1	1	1	1	1	1	1	1	1	1	1	1	1
943		12154.6	0.809121	12554.6	0.904245	400.01	0.0951243		4356.21	0.0871241			0	0	0	0	0	0	0	0	0	0	0	0	0	0	1	1	1	1	1	1	1	1	1	1	1	1	1	1	1	1	1	1	1	1	1	1	1
944		11374.4	0.680769	11512.4	0.821	138.016	0.14023		6873.51	0.13747			0	0	0	0	0	0	0	0	0	0	1	1	1	1	1	1	1	1	1	1	1	1	1	1	1	1	1	1	1	1	1	1	1	1	1	1	1
945		12225	0.640146	11951.2	0.720381	-273.783	0.0802357		4285.57	0.0857114			1	1	1	1	1	1	1	1	1	1	1	1	1	1	1	1	1	1	1	1	1	1	1	1	1	1	1	1	1	1	1	1	1	1	1	1	1
946		14492.5	0.734395	10604.2	0.641574	-3888.31	-0.092821		-752.745	-0.0150549			1	1	1	1	1	1	1	1	1	1	1	1	1	1	1	1	1	1	1	1	1	1	1	1	1	1	1	1	1	1	1	1	1	1	1	1	1
947		16798.7	0.829099	13057.5	0.713986	-3741.18	-0.115113		-2014.49	-0.0402897			1	1	1	1	1	1	1	1	1	1	1	1	1	1	1	1	1	1	1	1	1	1	1	1	1	1	1	1	1	1	1	1	1	1	1	1	1
948		12199.1	0.68943	12035.8	0.814699	-163.246	0.125269		6426.7	0.128534			1	1	1	1	1	1	1	1	1	1	1	1	1	1	1	1	1	1	1	1	1	1	1	1	1	1	1	1	1	1	1	1	1	1	1	1	1
949		10819.5	0.536333	10109.5	0.646749	-709.984	0.110416		6230.78	0.124616			1	1	1	1	1	1	1	1	1	1	1	1	1	1	1	1	1	1	1	1	1	1	1	1	1	1	1	1	1	1	1	1	1	1	1	1	1
950		12730.6	0.711467	11310.4	0.703953	-1420.14	-0.00751399		1044.45	0.0208889			1	1	1	1	1	1	1	1	1	1	1	1	1	1	1	1	1	1	1	1	1	1	1	1	1	1	1	1	1	1	1	1	1	1	1	1	1
951		13180	0.757924	9557.01	0.617653	-3623.02	-0.140271		-3390.54	-0.0678107			1	1	1	1	1	1	1	1	1	1	1	1	1	1	1	1	1	1	1	1	1	1	1	1	1	1	1	1	1	1	1	1	1	1	1	0	0
952		13349.3	0.854594	12007.7	0.858562	-1341.6	0.00396814		1540	0.0308001			1	1	1	1	1	1	1	1	1	1	1	1	1	1	1	1	1	1	1	1	1	1	1	1	1	1	1	1	1	1	1	1	1	1	1	1	1
953		12765.1	0.553218	13156.2	0.631956	391.093	0.0787383		3545.82	0.0709164			0	0	0	0	0	0	0	0	0	0	0	0	0	0	1	1	1	1	1	1	1	1	1	1	1	1	1	1	1	1	1	1	1	1	1	1	1
954		16480.6	0.551773	10562.7	0.400018	-5917.88	-0.151755		-1669.89	-0.0333978			1	1	1	1	1	1	1	1	1	1	1	1	1	1	1	1	1	1	1	1	1	1	1	1	1	1	1	1	1	1	1	1	1	1	1	1	1
955		13606.3	0.622678	12885.4	0.714508	-720.82	0.0918299		5312.32	0.106246			1	1	1	1	1	1	1	1	1	1	1	1	1	1	1	1	1	1	1	1	1	1	1	1	1	1	1	1	1	1	1	1	1	1	1	1	1
956		9064.16	0.504121	8741.05	0.584352	-323.108	0.0802313		4334.67	0.0866934			1	1	1	1	1	1	1	1	1	1	1	1	1	1	1	1	1	1	1	1	1	1	1	1	1	1	1	1	1	1	1	1	1	1	1	1	1
957		14486.5	0.86704	13421.9	0.913903	-1064.6	0.0468633		3407.76	0.0681553			1	1	1	1	1	1	1	1	1	1	1	1	1	1	1	1	1	1	1	1	1	1	1	1	1	1	1	1	1	1	1	1	1	1	1	1	1
958		13896.4	0.617646	15889.7	0.77993	1993.34	0.162283		6120.84	0.122417			0	0	0	0	0	0	0	0	0	0	0	0	0	0	0	0	0	0	0	0	0	0	1	1	1	1	1	1	1	1	1	1	1	1	1	1	1
959		11988.5	0.575286	11652.8	0.628471	-335.713	0.0531848		2994.96	0.0598991			1	1	1	1	1	1	1	1	1	1	1	1	1	1	1	1	1	1	1	1	1	1	1	1	1	1	1	1	1	1	1	1	1	1	1	1	1
960		13105.2	0.579798	11787.2	0.608422	-1318.01	0.0286241		2749.21	0.0549843			1	1	1	1	1	1	1	1	1	1	1	1	1	1	1	1	1	1	1	1	1	1	1	1	1	1	1	1	1	1	1	1	1	1	1	1	1
961		14891	0.857536	13344.8	0.877339	-1546.19	0.0198024		2536.32	0.0507263			1	1	1	1	1	1	1	1	1	1	1	1	1	1	1	1	1	1	1	1	1	1	1	1	1	1	1	1	1	1	1	1	1	1	1	1	1
962		16232.7	0.894518	13723.1	0.935773	-2509.6	0.041255		4572.34	0.0914469			1	1	1	1	1	1	1	1	1	1	1	1	1	1	1	1	1	1	1	1	1	1	1	1	1	1	1	1	1	1	1	1	1	1	1	1	1
963		14473.4	0.548577	11022.2	0.477814	-3451.26	-0.0707623		-86.8517	-0.00173703			1	1	1	1	1	1	1	1	1	1	1	1	1	1	1	1	1	1	1	1	1	1	1	1	1	1	1	1	1	1	1	1	1	1	1	1	1
964		15909.5	0.672831	16017.6	0.757549	108.043	0.0847181		4127.86	0.0825573			0	0	0	0	0	0	0	0	0	0	0	1	1	1	1	1	1	1	1	1	1	1	1	1	1	1	1	1	1	1	1	1	1	1	1	1	1
965		11484.8	0.74166	11022.5	0.888062	-462.312	0.146402		7782.41	0.155648			1	1	1	1	1	1	1	1	1	1	1	1	1	1	1	1	1	1	1	1	1	1	1	1	1	1	1	1	1	1	1	1	1	1	1	1	1
966		11793.4	0.688686	10369.5	0.753603	-1423.9	0.0649171		4669.75	0.093395			1	1	1	1	1	1	1	1	1	1	1	1	1	1	1	1	1	1	1	1	1	1	1	1	1	1	1	1	1	1	1	1	1	1	1	1	1
967		12769.8	0.553129	15440.4	0.769954	2670.59	0.216825		8170.67	0.163413			0	0	0	0	0	0	0	0	0	0	0	0	0	0	0	0	0	0	0	0	0	0	1	1	1	1	1	1	1	1	1	1	1	1	1	1	1
968		13783.2	0.482033	14821.5	0.620862	1038.33	0.138828		5903.09	0.118062			0	0	0	0	0	0	0	0	0	0	0	0	0	0	0	0	0	1	1	1	1	1	1	1	1	1	1	1	1	1	1	1	1	1	1	1	1
969		12163.8	0.634893	12398.2	0.779281	234.318	0.144388		6985.09	0.139702			0	0	0	0	0	0	0	0	0	0	0	1	1	1	1	1	1	1	1	1	1	1	1	1	1	1	1	1	1	1	1	1	1	1	1	1	1
970		9649.77	0.530289	10085.2	0.667434	435.384	0.137145		6421.85	0.128437			0	0	0	0	0	0	0	0	0	0	0	0	0	1	1	1	1	1	1	1	1	1	1	1	1	1	1	1	1	1	1	1	1	1	1	1	1
971		13444	0.770233	11305.1	0.751393	-2138.91	-0.0188399		1196.92	0.0239383			1	1	1	1	1	1	1	1	1	1	1	1	1	1	1	1	1	1	1	1	1	1	1	1	1	1	1	1	1	1	1	1	1	1	1	1	1
972		18059.1	0.840744	12313.6	0.651919	-5745.57	-0.188825		-3695.68	-0.0739136			1	1	1	1	1	1	1	1	1	1	1	1	1	1	1	1	1	1	1	1	1	1	1	1	1	1	1	1	1	1	1	1	1	1	1	1	1
973		14270	0.640877	13005.9	0.675222	-1264.07	0.0343452		2981.33	0.0596267			1	1	1	1	1	1	1	1	1	1	1	1	1	1	1	1	1	1	1	1	1	1	1	1	1	1	1	1	1	1	1	1	1	1	1	1	1
974		13769.8	0.449243	15620.6	0.646856	1850.84	0.197613		8029.8	0.160596			0	0	0	0	0	0	0	0	0	0	0	0	0	0	0	0	0	0	0	1	1	1	1	1	1	1	1	1	1	1	1	1	1	1	1	1	1
975		14452.6	0.583533	17288.6	0.830157	2835.96	0.246624		9495.22	0.189904			0	0	0	0	0	0	0	0	0	0	0	0	0	0	0	0	0	0	0	0	0	1	1	1	1	1	1	1	1	1	1	1	1	1	1	1	1
976		17799	0.683747	17476.9	0.796185	-322.067	0.112438		5943.94	0.118879			1	1	1	1	1	1	1	1	1	1	1	1	1	1	1	1	1	1	1	1	1	1	1	1	1	1	1	1	1	1	1	1	1	1	1	1	1
977		16907.5	0.899203	13365.9	0.821691	-3541.6	-0.0775122		-334.005	-0.00668011			1	1	1	1	1	1	1	1	1	1	1	1	1	1	1	1	1	1	1	1	1	1	1	1	1	1	1	1	1	1	1	1	1	1	1	1	1
978		13937.1	0.693471	13147.9	0.726088	-789.246	0.0326172		2420.11	0.0484022			1	1	1	1	1	1	1	1	1	1	1	1	1	1	1	1	1	1	1	1	1	1	1	1	1	1	1	1	1	1	1	1	1	1	1	1	1
979		11467.8	0.589453	14014	0.865455	2546.23	0.276002		11253.9	0.225078			0	0	0	0	0	0	0	0	0	0	0	0	0	0	0	0	0	0	0	1	1	1	1	1	1	1	1	1	1	1	1	1	1	1	1	1	1
980		13959.3	0.615114	14824.1	0.760636	864.779	0.145522		6411.32	0.128226			0	0	0	0	0	0	0	0	0	0	0	0	0	0	0	1	1	1	1	1	1	1	1	1	1	1	1	1	1	1	1	1	1	1	1	1	1
981		14554.6	0.725313	11939.7	0.66688	-2614.82	-0.0584334		-306.854	-0.00613708			1	1	1	1	1	1	1	1	1	1	1	1	1	1	1	1	1	1	1	1	1	1	1	1	1	1	1	1	1	1	1	1	1	1	1	1	1
982		15623.3	0.620214	13936.9	0.639489	-1686.45	0.0192747		2650.18	0.0530036			1	1	1	1	1	1	1	1	1	1	1	1	1	1	1	1	1	1	1	1	1	1	1	1	1	1	1	1	1	1	1	1	1	1	1	1	1
983		9976.87	0.577632	13032.9	0.856426	3056.05	0.278794		10883.6	0.217673			0	0	0	0	0	0	0	0	0	0	0	0	0	0	0	0	0	0	0	0	1	1	1	1	1	1	1	1	1	1	1	1	1	1	1	1	1
984		13216.7	0.820087	12014	0.886072	-1202.67	0.0659847		4501.91	0.0900381			1	1	1	1	1	1	1	1	1	1	1	1	1	1	1	1	1	1	1	1	1	1	1	1	1	1	1	1	1	1	1	1	1	1	1	1	1
985		11929.1	0.607098	13592.3	0.882909	1663.21	0.275812		12127.4	0.242548			0	0	0	0	0	0	0	0	0	0	0	0	0	0	0	0	1	1	1	1	1	1	1	1	1	1	1	1	1	1	1	1	1	1	1	1	1
986		12237.1	0.408945	12677.3	0.5202	440.159	0.111255		5122.58	0.102452			0	0	0	0	0	0	0	0	0	0	0	0	0	1	1	1	1	1	1	1	1	1	1	1	1	1	1	1	1	1	1	1	1	1	1	1	1
987		12911	0.564931	13429.1	0.739647	518.107	0.174716		8217.69	0.164354			0	0	0	0	0	0	0	0	0	0	0	0	1	1	1	1	1	1	1	1	1	1	1	1	1	1	1	1	1	1	1	1	1	1	1	1	1
988		15482.3	0.657379	14581	0.761385	-901.372	0.104006		6101.68	0.122034			1	1	1	1	1	1	1	1	1	1	1	1	1	1	1	1	1	1	1	1	1	1	1	1	1	1	1	1	1	1	1	1	1	1	1	1	1
989		10859.9	0.568713	9770.94	0.628366	-1088.95	0.0596533		4071.61	0.0814322			1	1	1	1	1	1	1	1	1	1	1	1	1	1	1	1	1	1	1	1	1	1	1	1	1	1	1	1	1	1	1	1	1	1	1	1	1
990		10953.4	0.624712	10977.4	0.77937	23.9219	0.154658		7708.96	0.154179			0	0	1	1	1	1	1	1	1	1	1	1	1	1	1	1	1	1	1	1	1	1	1	1	1	1	1	1	1	1	1	1	1	1	1	1	1
991		13306.3	0.692684	10803.1	0.666812	-2503.23	-0.0258722		1209.62	0.0241925			1	1	1	1	1	1	1	1	1	1	1	1	1	1	1	1	1	1	1	1	1	1	1	1	1	1	1	1	1	1	1	1	1	1	1	1	1
992		12198.6	0.721232	10274.2	0.656669	-1924.36	-0.0645637		-1303.83	-0.0260765			1	1	1	1	1	1	1	1	1	1	1	1	1	1	1	1	1	1	1	1	1	1	1	1	1	1	1	1	1	1	1	1	1	1	1	1	1
993		11844.9	0.620273	12730.7	0.831107	885.82	0.210833		9655.85	0.193117			0	0	0	0	0	0	0	0	0	0	0	0	0	0	1	1	1	1	1	1	1	1	1	1	1	1	1	1	1	1	1	1	1	1	1	1	1
994		11889.9	0.485631	13522.2	0.661973	1632.24	0.176341		7184.82	0.143696			0	0	0	0	0	0	0	0	0	0	0	0	0	0	0	0	0	0	0	1	1	1	1	1	1	1	1	1	1	1	1	1	1	1	1	1	1
995		14785	0.663225	11820.2	0.57142	-2964.88	-0.091805		-1625.37	-0.0325073			1	1	1	1	1	1	1	1	1	1	1	1	1	1	1	1	1	1	1	1	1	1	1	1	1	1	1	1	1	1	1	1	1	1	1	1	1
996		12978.6	0.561443	12859	0.670154	-119.621	0.108712		5555.2	0.111104			1	1	1	1	1	1	1	1	1	1	1	1	1	1	1	1	1	1	1	1	1	1	1	1	1	1	1	1	1	1	1	1	1	1	1	1	1
997		10901.7	0.663766	10491.5	0.756502	-410.233	0.0927363		5047.05	0.100941			1	1	1	1	1	1	1	1	1	1	1	1	1	1	1	1	1	1	1	1	1	1	1	1	1	1	1	1	1	1	1	1	1	1	1	1	1
998		13478.7	0.624183	12081.9	0.628687	-1396.84	0.00450328		1622	0.0324401			1	1	1	1	1	1	1	1	1	1	1	1	1	1	1	1	1	1	1	1	1	1	1	1	1	1	1	1	1	1	1	1	1	1	1	1	1
999		10670	0.567371	10323	0.635879	-346.992	0.0685081		3772.4	0.075448			1	1	1	1	1	1	1	1	1	1	1	1	1	1	1	1	1	1	1	1	1	1	1	1	1	1	1	1	1	1	1	1	1	1	1	1	1
1000		12962.6	0.704285	9210.69	0.559897	-3751.89	-0.144389		-3467.55	-0.0693511			1	1	1	1	1	1	1	1	1	1	1	1	1	1	1	1	1	1	1	1	1	1	1	1	1	1	1	1	1	1	1	1	1	1	1	0	0
		NoPSTcostps	NoPSTqalyps	PSTcostps	PSTqalyps	ICps	IEps		NMB	NHB		PST	0.6	0.602	0.604	0.608	0.61	0.614	0.619	0.619	0.619	0.62	0.623	0.658	0.693	0.72	0.741	0.775	0.825	0.857	0.898	0.93	0.957	0.977	0.985	0.99	0.995	0.998	0.997	0.997	0.995	0.992	0.987	0.982	0.978	0.972	0.968	0.958	0.955
Average		13174.4	0.652765	12556.6	0.730842	-617.835	0.0780771		4521.69	0.0904338
									NMBstd	NHBstd		NoPST	0.4	0.398	0.396	0.392	0.39	0.386	0.381	0.381	0.381	0.38	0.377	0.342	0.307	0.28	0.259	0.225	0.175	0.143	0.102	0.07	0.043	0.023	0.015	0.01	0.005	0.002	0.003	0.003	0.005	0.008	0.013	0.018	0.022	0.028	0.032	0.042	0.045
Median		13080.6	0.651847	12496.7	0.735812	-539.86	0.0858308		4604.97	0.0920994
2.5 Percentile		9482.37	0.457349	8283.27	0.477738	-5141.5	-0.186623		NMBlow	NHBlow
97.5 Percentile		17415.8	0.867159	17308.1	0.968587	3476.73	0.318906		-10631.4	-0.212628
									NMBhigh	NHBhigh
									-9277.21	-0.185544
[truncated: 17 more columns]
